# Supplementary material for: Multiancestry exome sequencing reveals INHBE mutations associated with favorable fat distribution and protection from diabetes
Source: Nat Commun. 2022 Aug 23;13:4844. doi: 10.1038/s41467-022-32398-7 (PMC9399235; doi:10.1038/s41467-022-32398-7)
Supplement: Supplementary file 4 — Supplementary Data 1–28 [file 41467_2022_32398_MOESM4_ESM.xlsx]

## Sheet: Supp. Data 1
Supplementary Data 1. Baseline characteristics of individuals included in exome-wide association study.
Abbreviations: UKB, UK Biobank; MDCS, Malmö Diet and Cancer Study; MCPS, Mexico City Prospective Study; SD, standard deviation; N, number of participants; WHO, World Health Organization; kg/m2, kilograms per square meter; cm, centimeters; BMI, body mass index.
Variable	UKB study (N=451,312)	MDCS study (N=28,875)	MCPS study (N=138,188)
Age, mean (SD) in years	57 (8)	58 (8)	52 (13)
Women, N (%)	244,790 (54)	17,422 (60)	93,155 (67)
Participant ancestry, N (%)
European	429,442 (95.2)	28,875 (100)
African	8,948 (2)
East Asian	2,203 (0.5)
South Asian	10,115 (2.2)
American	604 (0.1)		138,188 (100)
Body weight, mean (SD) in kg	78 (16)	74 (14)	70 (13)
Body mass index, mean (SD) in kg/m2	27.4 (4.8)	25.8 (4)	29 (5.1)
Body mass index WHO categories, N (%)
Underweight (< 18.5 kg/m2)	2,222 (0.49)	317 (1.1)	711 (0.51)
Healthy weight (18.5 to < 25 kg/m2)	146,977 (32.57)	13,051 (45.2)	27,199 (19.68)
Overweight (25 to < 30 kg/m2)	192,101 (42.57)	11,496 (39.81)	58,956 (42.66)
Obesity, non-severe (30 to < 40 kg/m2)	101,500 (22.49)	3,870 (13.4)	47,222 (34.17)
Severe obesity (40 kg/m2)	8,512 (1.89)	141 (0.49)	4,100 (2.97)
Waist circumference, mean (SD) in cm
Women	84.7 (12.5)	78.1 (10.7)	93.5 (12.2)
Men	96.9 (11.3)	94 (10.2)	96.5 (10.6)
Hip circumference, mean (SD) in cm
Women	103.3 (10.3)	98 (9.7)	106.4 (11.4)
Men	103.4 (7.6)	99.4 (7.3)	101.1 (8.2)
Waist-hip ratio, mean (SD)
Women	0.82 (0.1)	0.8 (0.1)	0.88 (0.1)
Men	0.94 (0.1)	0.94 (0.1)	0.95 (0.1)
All	0.87 (0.1)	0.85 (0.1)	0.9 (0.1)
Waist-hip ratio adjusted for BMI, mean (SD)
Women	0.82 (0.06)	0.8 (0.05)	0.88 (0.07)
Men	0.94 (0.05)	0.94 (0.05)	0.96 (0.06)
All	0.87 (0.08)	0.85 (0.09)	0.9 (0.08)

## Sheet: Supp. Data 2
Supplementary Data 2. Sentinel variants identified by fine-mapping in the GWAS analysis of BMI-adjusted WHR.
Common variant GWASs were performed in the same cohorts included in our exome sequencing discovery analysis (UKB, MDCS, MCPS). The table lists common sentinel variants identified by GWAS fine-mapping as variants with highest posterior probability of causal associations. Fine-mapping was performed separately by ancestry. In the HLA region on chromosome 6, sentinel variants were indentified using c…
Abbreviations: EUR, European; AFR, African; EAS, East asian; SAS South Asian; AMR, American; CPRA, chromosome position reference alternative; AAF, alternative allele frequency; PPA, posterior probability of association.
Sentinel ID	Ancestry	Chromosome	Credible set start position	Credible set end position	Number of variants in the 95% credible set	Sentinel Variant (CPRA)	Sentinel Variant (dbSNP rsID)	AAF for sentinel variant	PPA for sentinel variant	Gene nearest to sentinel variant
1	EUR	1	2799917	3282653	193	1:3108141:C:T	rs2993500	0.31209	0.173717	PRDM16
2	EUR	1	3024434	3064014	80	1:3056869:A:T	rs2993481	0.186177	0.0720492	PRDM16
3	EUR	1	9274269	9276689	8	1:9276619:A:G	rs113563611	0.249691	0.187566	H6PD
4	EUR	1	9281073	9294986	12	1:9291432:G:A	rs61783470	0.12573	0.169426	H6PD
5	EUR	1	16949400	16981663	6	1:16980453:C:T	rs55779591	0.30913	0.464497	MFAP2
6	EUR	1	22109953	22146917	11	1:22132301:A:G	rs12404660	0.188549	0.420345	WNT4
7	EUR	1	22295836	22302661	28	1:22295836:G:A	rs12568411	0.166951	0.371345	WNT4
8	EUR	1	22959709	23548775	28	1:23410520:C:T	rs114352248	0.0824034	0.233447	TCEA3
9	EUR	1	23287897	23374625	12	1:23362440:A:G	rs2849028	0.737082	0.147476	ZNF436
10	EUR	1	25794545	25894981	108	1:25826175:T:C	rs6598923	0.794628	0.018771	MTFR1L
11	EUR	1	25931035	26319980	172	1:26199857:G:C	rs17257148	0.187154	0.0427241	CATSPER4
12	EUR	1	35259602	36009800	96	1:35622060:C:A	rs574384	0.904352	0.231839	PSMB2
13	EUR	1	41769260	41805492	20	1:41789550:C:A	rs239341	0.530825	0.150857	HIVEP3
14	EUR	1	50447194	51593981	428	1:50958884:T:C	rs11578799	0.0352522	0.0402961	FAF1
15	EUR	1	50485134	51539583	143	1:51330675:C:T	rs139783004	0.0538637	0.0376901	TTC39A
16	EUR	1	65068808	65104082	10	1:65073570:A:C	rs875868	0.301905	0.313727	AK4
17	EUR	1	85606533	85779480	57	1:85606533:G:A	rs10873710	0.437092	0.0358279	CYR61
18	EUR	1	85786153	85842542	59	1:85791883:G:A	rs7539262	0.482165	0.0696281	COL24A1
19	EUR	1	102748718	103204342	103	1:102905421:G:A	rs11576308	0.606796	0.220407	COL11A1
20	EUR	1	102938828	103107180	75	1:103087259:C:T	rs1415364	0.59688	0.0637364	COL11A1
21	EUR	1	118307878	118327750	8	1:118321993:A:G	rs7534091	0.260555	0.442614	SPAG17
22	EUR	1	118309921	119356042	333	1:119334101:G:A	rs146061372	0.0563391	0.43585	HAO2
23	AMR	1	118829775	119328584	353	1:119255537:C:T	rs6659117	0.872917	0.208665	WARS2
24	EUR	1	118907479	118958480	25	1:118954531:G:C	rs12143789	0.180095	0.0489228	TBX15
25	AMR	1	118961220	119007857	9	1:119004219:C:T	rs10923724	0.582646	0.70374	TBX15
26	EUR	1	119004219	119007857	2	1:119007857:A:C	rs6428789	0.569595	0.531707	TBX15
27	EUR	1	119138228	119177150	2	1:119138228:T:A	rs77261529	0.0450438	0.631618	WARS2
28	EUR	1	150578851	150982244	14	1:150745012:T:C	rs72704611	0.015508	0.188146	CTSS
29	EUR	1	151010748	151027261	9	1:151025366:T:A	rs3738479	0.235152	0.35833	PRUNE1
30	EUR	1	154842309	154846883	15	1:154845211:C:T	rs1218565	0.520082	0.109965	KCNN3
31	EUR	1	155015228	155028805	2	1:155015228:C:T	rs141845046	0.0225856	0.812557	ZBTB7B
32	EUR	1	155018913	155022502	3	1:155021439:CT:C	rs112439021	0.264973	0.484827	DCST2
33	EUR	1	155298340	155938866	6	1:155938866:C:G	rs140953793	0.0200786	0.679353	RXFP4
34	EUR	1	156141496	156141496	1	1:156141496:A:G	rs536857	0.72347	0.962516	LMNA
35	EUR	1	156463126	156504327	32	1:156503322:C:G	rs12136856	0.652995	0.0757782	MEF2D
36	EUR	1	160434545	160459370	34	1:160437235:G:T	rs1324740	0.259512	0.0399393	VANGL2
37	EUR	1	163613453	163844337	173	1:163692360:G:T	rs1289008	0.443453	0.0244678	NUF2
38	EUR	1	164546584	165595352	230	1:165439439:G:A	rs61800589	0.349585	0.0620336	RXRG
39	EUR	1	164560429	164560429	1	1:164560429:G:A	rs2275560	0.248835	0.99643	PBX1
40	EUR	1	164769490	165584521	23	1:165352331:T:C	rs6426912	0.891462	0.658897	LMX1A
41	EUR	1	164770862	164771168	2	1:164771168:G:C	rs2279469	0.495601	0.543857	PBX1
42	EUR	1	164899161	164981911	48	1:164956995:A:C	rs34737685	0.484895	0.0504639	PBX1
43	AMR	1	170319016	170387642	25	1:170319016:C:G	rs6427242	0.667883	0.169211	METTL11B
44	EUR	1	170350140	170387642	21	1:170387642:GTT:G	rs796769545;rs59528921	0.267929	0.121202	GORAB
45	EUR	1	171946041	172206450	41	1:172162145:C:T	rs61807787	0.300947	0.169417	DNM3
46	EUR	1	172343629	172399170	30	1:172394384:C:T	rs10752944	0.56518	0.0570184	DNM3
47	EUR	1	176803303	176842737	15	1:176842737:C:T	rs1044299	0.546922	0.166207	PAPPA2
48	EUR	1	196610909	196934806	58	1:196773667:ATT:A	rs796460210;rs555696304	0.204997	0.104339	CFHR3
49	EUR	1	199687091	200134436	174	1:199779885:CA:C	rs200260935	0.0845525	0.0589636	NR5A2
50	EUR	1	200064174	200088375	6	1:200088375:C:T	rs12131072	0.285174	0.452176	NR5A2
51	EUR	1	203538035	203559377	17	1:203550066:T:C	rs6695980	0.536153	0.168466	OPTC
52	EUR	1	204419816	204466938	66	1:204434531:A:G	rs3747636	0.214512	0.110227	PIK3C2B
53	EUR	1	205054636	205278904	9	1:205161285:A:G	rs3851294	0.907459	0.522925	DSTYK
54	EUR	1	205070160	205153767	53	1:205070160:T:C	rs12134724	0.473102	0.038598	CNTN2
55	EUR	1	207870887	207884455	8	1:207881698:T:G	rs55657585	0.0647227	0.264712	CD34
56	EUR	1	212236549	212382326	53	1:212278745:T:A	rs1530451	0.212569	0.0475284	PPP2R5A
57	EUR	1	213974546	213989726	9	1:213987205:A:T	rs340872	0.56289	0.313985	PROX1
58	AMR	1	219189353	219687661	268	1:219580167:T:C	rs2820443	0.581469	0.147101	ZC3H11B
59	AMR	1	219451045	219494910	60	1:219491285:G:A	rs59770119	0.26616	0.180633	ZC3H11B
60	AMR	1	219451045	219494910	60	1:219491286:C:A	rs59584436	0.26616	0.180633	ZC3H11B
61	EUR	1	219477494	219484661	22	1:219483359:G:T	rs1531096	0.69205	0.0670762	ZC3H11B
62	EUR	1	219568478	219580167	8	1:219573884:TG:T	rs34791232	0.297665	0.263469	ZC3H11B
63	EUR	1	219601777	219616879	25	1:219605333:G:T	rs12028838	0.446743	0.104593	ZC3H11B
64	EUR	1	220697861	222004396	347	1:221894011:G:A	rs7535565	0.415496	0.150279	DUSP10
65	EUR	1	220809675	220932962	8	1:220817829:C:T	rs7514450	0.425858	0.849835	2001-03-01
66	EUR	1	221081632	221190653	50	1:221143916:C:G	rs1935157	0.293236	0.0671002	HLX
67	EUR	1	221939952	221963852	8	1:221953542:G:A	rs2800847	0.268502	0.391131	DUSP10
68	AMR	1	223362040	224744868	1443	1:223729178:A:G	rs75247324	0.363239	0.0561644	CAPN2
69	AMR	1	223418004	224744868	145	1:223672533:C:G	rs6691396	0.585483	0.286182	CAPN8
70	EUR	1	223753482	223910278	70	1:223893073:G:A	rs12033395	0.290365	0.0531583	TP53BP2
71	AMR	1	226425788	226478546	3	1:226425788:A:T	rs6426465	0.150134	0.875551	PARP1
72	EUR	1	227512551	227619885	60	1:227543361:G:C	rs903691	0.812794	0.053805	ZNF678
73	EUR	1	236002756	236036487	32	1:236017572:G:GA	rs34770121;rs397946432	0.357286	0.096469	NID1
74	EUR	1	236041761	236176438	58	1:236045389:T:A	rs10733132	0.431661	0.0720988	NID1
75	AMR	2	9411578	9558061	77	2:9555153:C:T	rs11893688	0.238382	0.0403343	ADAM17
76	EUR	2	9475906	9558061	47	2:9558061:T:C	rs12692387	0.674475	0.240196	ADAM17
77	EUR	2	11162074	11377177	70	2:11213074:T:C	rs7598032	0.546597	0.0621649	ROCK2
78	EUR	2	12933841	12951890	5	2:12947937:T:C	rs779390	0.55877	0.592545	TRIB2
79	EUR	2	18588469	18740721	5	2:18624303:A:C	rs59131854	0.0114167	0.322652	NT5C1B,NT5C1B-RDH14
80	EUR	2	18606204	18687633	34	2:18639236:A:G	rs2100008	0.442985	0.250119	NT5C1B,NT5C1B-RDH14
81	EUR	2	19944070	20005780	2	2:20005780:C:T	rs52826764	0.0292339	0.553153	MATN3
82	EUR	2	20129331	20194307	34	2:20174397:G:A	rs11096641	0.471029	0.0881637	SDC1
83	EUR	2	24875673	25370668	52	2:25018517:T:G	rs188315257	0.0941534	0.296419	EFR3B
84	EUR	2	25234839	25264592	10	2:25235677:C:T	rs2304429	0.589551	0.362397	DNMT3A
85	EUR	2	25264331	25264331	1	2:25264331:C:T	rs141163301	0.0238101	0.966868	DNMT3A
86	EUR	2	25299601	25345670	9	2:25299601:C:A	rs62131060	0.103444	0.167765	DNMT3A
87	EUR	2	25355719	25370087	9	2:25370087:GC:G	rs147045237	0.0804102	0.579821	DTNB
88	EUR	2	32277426	32660820	37	2:32418460:C:T	rs176411	0.457194	0.356078	BIRC6
89	EUR	2	37483981	37954194	121	2:37768279:A:T	rs7589518	0.521095	0.800655	CDC42EP3
90	EUR	2	37636998	37649526	16	2:37648136:G:C	rs6752220	0.258023	0.174052	CDC42EP3
91	EUR	2	37736051	37764935	7	2:37761306:G:T	rs74184888	0.116339	0.274904	CDC42EP3
92	EUR	2	43423274	43537686	118	2:43530154:A:T	rs77881454	0.109754	0.0312603	THADA
93	EUR	2	48043117	48346756	15	2:48161527:G:A	rs75439527	0.11999	0.169565	FOXN2
94	EUR	2	48411716	48427257	11	2:48413554:G:C	rs72820455	0.131772	0.229643	PPP1R21
95	EUR	2	48735152	48735152	1	2:48735152:G:T	rs17326656	0.237641	0.998114	LHCGR,STON1-GTF2A1L
96	EUR	2	57746683	58257037	128	2:58167408:T:C	rs848286	0.370275	0.0682642	FANCL
97	EUR	2	59724330	59725517	2	2:59724330:C:T	rs13028903	0.449302	0.898199	BCL11A
98	EUR	2	65592749	65605075	8	2:65598840:TA:T	rs5831762	0.112495	0.304991	SPRED2
99	EUR	2	65660010	68427420	381	2:66550389:A:G	rs2192954	0.546601	0.651418	MEIS1
100	EUR	2	65660010	68427420	137	2:66578003:G:A	rs61072203	0.178945	0.861016	MEIS1
101	EUR	2	65737416	65880690	72	2:65850264:C:G	rs67878880	0.220532	0.108905	SPRED2
102	EUR	2	65982165	66045925	69	2:66010871:T:C	rs6719428	0.283607	0.238417	MEIS1
103	EUR	2	66440054	66482336	7	2:66482336:G:T	rs6705285	0.615683	0.860538	MEIS1
104	EUR	2	66580608	66580608	1	2:66580608:TTAAAA:T	rs5831825;rs56217052;rs761050979	0.532437	1	MEIS1
105	EUR	2	67222767	67260913	13	2:67245413:A:C	rs2062204	0.754936	0.226962	ETAA1
106	EUR	2	67505965	67544839	35	2:67544496:A:C	rs6546313	0.158645	0.0985928	ETAA1
107	EUR	2	67625557	67628200	4	2:67628200:C:T	rs2861699	0.334185	0.552819	ETAA1
108	EUR	2	68133368	68271376	79	2:68255195:A:G	rs2902065	0.668536	0.0901299	PPP3R1
109	EUR	2	99247551	100417294	455	2:99466217:C:T	rs138104636	0.271948	0.00942029	REV1
110	EUR	2	99621917	99672016	24	2:99663231:G:C	rs9308826	0.817656	0.081606	AFF3
111	EUR	2	110840059	110919567	22	2:110849014:G:C	rs9917154	0.678882	0.101578	ACOXL
112	EUR	2	110978531	111033500	30	2:110986489:G:A	rs62161501	0.233934	0.170704	ACOXL
113	EUR	2	111117122	111175424	13	2:111155479:T:C	rs13405741	0.100443	0.191578	BCL2L11
114	EUR	2	111119597	111168154	10	2:111142304:G:A	rs3761706	0.0631292	0.179708	BCL2L11
115	EUR	2	111152165	111157491	2	2:111152165:C:A	rs17041883	0.135072	0.871973	BCL2L11
116	EUR	2	111312976	111314656	5	2:111314656:C:A	rs75030383	0.537104	0.615286	BCL2L11
117	EUR	2	111491599	111500234	8	2:111500234:T:G	rs62162274	0.209156	0.216095	ANAPC1
118	EUR	2	113655036	113771184	37	2:113726208:T:A	rs6709158	0.411643	0.104312	SLC35F5
119	EUR	2	113829228	113957956	30	2:113862420:C:T	rs4849294	0.630058	0.08239	ACTR3
120	EUR	2	118686653	118776453	5	2:118686653:G:A	rs332105	0.564322	0.505516	EN1
121	EUR	2	156904031	157906308	120	2:157628563:G:T	rs114245489	0.0593579	0.302088	ACVR1C
122	EUR	2	157426466	157533956	34	2:157443338:C:CAA	rs397871281;rs539024326	0.0462081	0.127456	CYTIP
123	EUR	2	157556189	157556189	1	2:157556189:T:G	rs55920843	0.0119478	0.999999	ACVR1C
124	EUR	2	157578057	157625480	7	2:157625480:A:G	rs10164853	0.0764146	0.54506	ACVR1C
125	EUR	2	157657415	157658086	2	2:157657415:CT:C	rs398090788;rs11352657	0.774757	0.538206	ACVR1C
126	EUR	2	157717565	157767272	12	2:157767115:A:T	rs12996575	0.282609	0.36295	ACVR1
127	EUR	2	160768238	160902754	52	2:160814880:T:G	rs270997	0.345554	0.0578228	RBMS1
128	EUR	2	164628086	165381524	71	2:164702591:A:G	rs115631825	0.0457676	0.7094	COBLL1
129	EUR	2	164645417	164656581	4	2:164651879:C:T	rs10184004	0.407558	0.510708	GRB14
130	EUR	2	164646401	164699029	10	2:164648331:G:A	rs13391980	0.120166	0.206533	GRB14
131	EUR	2	164708877	164874552	56	2:164711460:C:A	rs72878807	0.0234981	0.0524896	COBLL1
132	EUR	2	164753988	164964758	20	2:164964758:T:A	rs10176837	0.827141	0.243453	SLC38A11
133	EUR	2	170542095	170542095	1	2:170542095:CAT:C	rs35989896	0.40962	0.999918	MYO3B
134	EUR	2	170713978	171443909	138	2:170722780:G:A	rs77052778	0.0682523	0.0756323	SP5
135	EUR	2	171442152	171567933	23	2:171552520:T:A	rs55877758	0.241473	0.200141	CYBRD1
136	EUR	2	186642271	187717296	187	2:187035451:GA:G	rs398080899;rs35660264;rs397780723	0.184678	0.0207492	ZSWIM2
137	EUR	2	187223800	187349092	43	2:187277439:C:CA	rs75611823;rs144875941	0.430957	0.0550257	CALCRL
138	EUR	2	190861883	190950326	33	2:190884979:T:C	rs74809942	0.0780581	0.0797255	GLS
139	EUR	2	206006477	206176329	73	2:206085163:G:A	rs11893623	0.6108	0.119409	INO80D
140	EUR	2	215430291	215441912	9	2:215435462:C:T	rs1250258	0.736279	0.364724	FN1
141	EUR	2	215599723	215642413	18	2:215620418:T:A	rs1898711	0.794189	0.661019	FN1
142	EUR	2	217385826	218989595	86	2:217385826:G:C	rs2373058	0.165326	0.0682904	DIRC3
143	EUR	2	217488668	217528666	3	2:217528666:G:A	rs7579468	0.106414	0.475738	DIRC3
144	EUR	2	218292969	218328032	65	2:218304849:T:C	rs6729130	0.595184	0.0297441	PNKD
145	EUR	2	218835276	218856229	2	2:218856229:TAGG:T	rs200513066	0.0501312	0.933021	WNT6
146	EUR	2	219023537	219117942	76	2:219082963:G:A	rs55838820	0.0951505	0.0349581	NHEJ1
147	EUR	2	224026230	224161930	41	2:224042135:T:TG	rs397761150;rs36121487	0.641564	0.0426992	SERPINE2
148	EUR	2	224164202	224263574	47	2:224211763:T:C	rs978888	0.58883	0.0643826	FAM124B
149	EUR	2	238297633	239003016	109	2:238456815:G:A	rs3891424	0.0566032	0.144421	ASB1
150	EUR	2	238409667	239003016	181	2:238766235:G:A	rs6431623	0.425801	0.03623	TWIST2
151	EUR	2	238518738	239003016	74	2:238957487:A:C	rs4302232	0.4868	0.150725	HDAC4
152	EUR	2	238861244	238861244	1	2:238861244:C:T	rs146095395	0.178343	0.961528	TWIST2
153	EUR	3	11274694	12431546	138	3:12114388:T:C	rs11707641	0.161902	0.322439	SYN2
154	EUR	3	11274694	12697670	183	3:12583765:CTGTT:C	rs879941163	0.100265	0.295739	RAF1
155	EUR	3	11274694	12861217	221	3:12807512:TA:T	rs398051598;rs34529773	0.662776	0.0860403	CAND2
156	EUR	3	11304453	11553693	95	3:11472204:T:G	rs1546231	0.814241	0.0446411	ATG7
157	AMR	3	11975676	12371840	63	3:12288284:C:T	rs17036160	0.14509	0.303897	PPARG
158	EUR	3	12218045	12218045	1	3:12218045:T:G	rs310747	0.624557	0.981294	SYN2
159	EUR	3	12435056	12439675	2	3:12439675:T:C	rs114496946	0.0150146	0.881097	PPARG
160	AMR	3	12447383	12456917	8	3:12449452:C:T	rs4684855	0.396031	0.211924	PPARG
161	EUR	3	12447843	12457765	8	3:12454962:G:A	rs9872031	0.424188	0.210791	PPARG
162	EUR	3	24536927	24598568	10	3:24581831:G:A	rs6794846	0.438959	0.312606	THRB
163	EUR	3	33799250	33870143	103	3:33799930:C:G	rs35040734	0.240121	0.0454478	PDCD6IP
164	EUR	3	33961048	34248544	76	3:34203130:C:T	rs4678460	0.47065	0.333449	PDCD6IP
165	EUR	3	35593653	35636845	9	3:35630453:A:G	rs9818103	0.247549	0.268568	ARPP21
166	EUR	3	37490974	37560246	79	3:37494086:A:G	rs174829	0.647767	0.0580932	ITGA9
167	EUR	3	37787287	37790681	6	3:37789544:A:G	rs2844399	0.534005	0.545362	ITGA9
168	EUR	3	42695749	43775827	271	3:42736278:C:T	rs150903888	0.029026	0.0770825	CCDC13
169	EUR	3	43660161	43737217	45	3:43694886:T:G	rs79506763	0.0298701	0.0500335	ABHD5
170	EUR	3	46889988	47269664	155	3:46932610:G:T	rs7645278	0.330752	0.0547451	CCDC12
171	EUR	3	48724838	49547810	55	3:49544690:C:CA	rs145933528	0.221269	0.074325	BSN
172	EUR	3	48867845	51663477	92	3:49917431:G:A	rs145925405	0.0261295	0.211349	MON1A
173	EUR	3	52454729	52495883	16	3:52472410:C:T	rs6784615	0.940675	0.126806	NISCH
174	EUR	3	52521300	52771077	102	3:52538040:A:G	rs7638808	0.474111	0.1248	SMIM4
175	EUR	3	53167882	53215343	30	3:53181783:G:A	rs7630325	0.148601	0.358829	PRKCD
176	EUR	3	57052320	58214627	119	3:57669014:G:A	rs35161449	0.196435	0.0162555	DENND6A
177	EUR	3	57056332	57160398	58	3:57131282:C:A	rs4681957	0.136518	0.0402316	IL17RD
178	EUR	3	58084555	58164706	44	3:58108430:A:G	rs2259091	0.308588	0.180996	FLNB
179	EUR	3	61540003	61576410	40	3:61559310:T:C	rs2886518	0.354889	0.464914	PTPRG
180	EUR	3	61561600	61563985	2	3:61563985:T:G	rs7433083	0.15453	0.924678	PTPRG
181	AMR	3	64513484	64901448	48	3:64629083:A:G	rs11710657	0.0905651	0.107359	ADAMTS9
182	EUR	3	64568981	64635883	58	3:64621793:T:A	rs6767872	0.274297	0.0657022	ADAMTS9
183	EUR	3	64716599	64732582	3	3:64717718:G:T	rs66815886	0.277301	0.832832	ADAMTS9
184	AMR	3	64717718	64717718	1	3:64717718:G:T	rs66815886	0.128904	0.950595	ADAMTS9
185	EUR	3	78771999	78845009	15	3:78786588:A:C	rs4681011	0.635646	0.667321	ROBO1
186	EUR	3	99701348	100086883	112	3:99712574:C:T	rs56094673	0.0774383	0.0275074	COL8A1
187	EUR	3	99778274	100180147	109	3:99841010:C:A	rs793437	0.592279	0.0468918	FILIP1L,CMSS1
188	AMR	3	99822903	100198590	66	3:99971487:T:C	rs58704213	0.507109	0.0543491	CMSS1
189	EUR	3	111661469	112158724	432	3:111681799:T:C	rs1513331	0.144157	0.0867485	PLCXD2
190	EUR	3	111962488	111966968	3	3:111962488:T:C	rs698360	0.524072	0.874278	PHLDB2
191	AMR	3	128891786	129742232	97	3:129610723:A:T	rs9845755	0.235155	0.203681	PLXND1
192	EUR	3	129451369	129571135	2	3:129571135:G:A	rs144843366	0.0145456	0.688501	PLXND1
193	EUR	3	129547377	129692728	4	3:129556708:TGGGGAG:T	rs143824934	0.0147546	0.395008	PLXND1
194	AMR	3	129565856	129565856	1	3:129565856:C:T	rs182480186	0.030759	0.997198	PLXND1
195	EUR	3	129596988	129617563	7	3:129609868:A:G	rs9840468	0.196552	0.296456	PLXND1
196	EUR	3	129606797	129606797	1	3:129606797:T:C	rs187454241	0.0661694	1	PLXND1
197	AMR	3	129606797	129606797	1	3:129606797:T:C	rs187454241	0.164499	0.993635	PLXND1
198	EUR	3	136088767	136982554	144	3:136952919:A:C	rs7648198	0.451324	0.0686817	NCK1
199	EUR	3	138333912	138403635	18	3:138392909:C:T	rs9864898	0.159761	0.0959179	MRAS
200	EUR	3	150117429	150694910	139	3:150327617:T:G	rs113191405	0.0471256	0.158292	TSC22D2
201	EUR	3	150130835	150697711	25	3:150697711:T:G	rs6440693	0.705873	0.181745	ERICH6
202	EUR	3	150348753	150348753	1	3:150348753:T:A	rs62271373	0.0593416	0.999956	TSC22D2
203	AMR	3	157076636	157080986	14	3:157079436:T:C	rs56082403	0.424065	0.115506	LEKR1
204	EUR	3	157077619	157080986	8	3:157079859:C:T	rs10049088	0.388138	0.286715	LEKR1
205	EUR	3	169233824	169255014	5	3:169255014:A:G	rs998749	0.483335	0.614119	MECOM
206	EUR	3	171782487	171826908	26	3:171802003:G:A	rs13321742	0.317515	0.0962657	PLD1
207	EUR	3	172042637	172082466	4	3:172067378:G:C	rs9647379	0.410003	0.491404	FNDC3B
208	EUR	3	185579277	185846488	9	3:185826521:G:A	rs11705701	0.436928	0.403264	IGF2BP2
209	EUR	3	185785668	185819848	43	3:185785668:T:A	rs6780171	0.313451	0.0465552	IGF2BP2
210	EUR	3	187645852	188094712	234	3:187744810:GA:G	rs3832246	0.203597	0.127166	RP11-211G3.2
211	EUR	3	187950681	187964596	9	3:187950681:T:C	rs2248422	0.203727	0.276097	RP11-211G3.2
212	EUR	4	894711	898328	4	4:894711:A:G	rs28410128	0.130897	0.257986	GAK
213	EUR	4	960523	976936	9	4:973657:G:A	rs13137144	0.448201	0.527647	DGKQ
214	EUR	4	1014424	1763447	101	4:1373764:A:G	rs4974613	0.713944	0.154647	UVSSA
215	EUR	4	1622398	1763447	2	4:1622398:C:G	rs4865444	0.372352	0.734082	FAM53A
216	EUR	4	3085026	3241491	35	4:3210609:T:TG	rs397973322;rs11445574	0.330021	0.0540965	HTT
217	EUR	4	4664458	5110972	139	4:4843588:A:G	rs28655839	0.567744	0.122784	MSX1
218	EUR	4	4664458	5110972	76	4:5018205:C:G	rs6446312	0.81257	0.2223	CYTL1
219	EUR	4	4988571	4988571	1	4:4988571:A:G	rs4450871	0.4422	1	CYTL1
220	EUR	4	5015156	5015156	1	4:5015156:G:A	rs11722554	0.0371292	0.984982	CYTL1
221	EUR	4	12811904	12966309	11	4:12849727:C:T	rs79968195	0.186391	0.151159	RAB28
222	EUR	4	13171634	13261552	46	4:13192355:T:C	rs905702	0.341583	0.0287176	RAB28
223	EUR	4	15352025	15392211	63	4:15385631:G:A	rs13146941	0.264557	0.0913981	C1QTNF7
224	EUR	4	25911960	26080195	16	4:25915610:A:G	rs75660081	0.261867	0.341506	SMIM20
225	EUR	4	25919156	26672469	107	4:26584259:C:T	rs4692549	0.413917	0.0926864	TBC1D19
226	EUR	4	26061291	26123713	29	4:26083746:C:T	rs10017363	0.449216	0.139314	SMIM20
227	EUR	4	26301404	26301404	1	4:26301404:C:A	rs7695004	0.684246	0.990962	RBPJ
228	EUR	4	55360399	55628587	100	4:55607014:T:C	rs28377791	0.377511	0.0970577	NMU
229	EUR	4	55420021	55564241	48	4:55561218:G:A	rs13116035	0.307745	0.0542774	PDCL2
230	EUR	4	88700867	88780944	38	4:88749463:T:C	rs3775389	0.154829	0.149678	FAM13A
231	EUR	4	88718104	89149906	142	4:88954758:C:T	rs1964516	0.5061	0.0718381	FAM13A
232	AMR	4	88785492	88818752	33	4:88803905:C:A	rs10012624	0.464536	0.085444	FAM13A
233	EUR	4	88803554	88821093	17	4:88809882:C:T	rs11097198	0.464132	0.49373	FAM13A
234	EUR	4	102267552	102267552	1	4:102267552:C:T	rs13107325	0.0732358	0.997845	SLC39A8
235	EUR	4	105089276	105373365	48	4:105107666:G:A	rs17429682	0.313584	0.156324	TET2
236	EUR	4	105238976	105271406	4	4:105256725:G:A	rs4464576	0.220368	0.37638	TET2
237	EUR	4	119019558	119026033	2	4:119019558:CTG:C	rs34646979;rs5861405	0.283216	0.647132	SYNPO2
238	EUR	4	119185193	119627067	134	4:119314531:C:T	rs17050312	0.13588	0.0143215	FABP2
239	EUR	4	121700964	121705873	5	4:121705035:T:C	rs10024899	0.358575	0.451794	ANXA5
240	EUR	4	122827461	122836593	2	4:122836593:C:T	rs308403	0.308548	0.719757	FGF2
241	EUR	4	122867387	123172326	151	4:123076975:T:G	rs200410624	0.0399777	0.0213135	SPATA5
242	EUR	4	123161717	124417925	198	4:123353567:G:C	rs13104992	0.646156	0.0393613	SPATA5
243	EUR	4	124270608	124326896	15	4:124299553:A:C	rs11726981	0.268318	0.560586	ANKRD50
244	EUR	4	144276376	144304846	69	4:144295196:C:T	rs6844385	0.445899	0.0475151	GYPA
245	EUR	4	144311951	144512300	108	4:144353887:A:G	rs6537279	0.791198	0.0629322	GYPA
246	EUR	4	144355953	145547595	7	4:144737912:T:C	rs11727676	0.0959824	0.647399	HHIP
247	EUR	4	144789951	144918112	5	4:144918112:A:G	rs4240326	0.548063	0.299215	ANAPC10
248	EUR	4	156708549	156814127	69	4:156771179:G:A	rs10000702	0.318164	0.0952343	PDGFC
249	EUR	5	3597716	3597716	1	5:3597716:A:G	rs2166365	0.220922	0.954473	IRX1
250	EUR	5	4007239	4027643	51	5:4027643:A:G	rs2452877	0.447113	0.0432578	IRX1
251	EUR	5	4574952	4585435	8	5:4577994:C:T	rs1864217	0.368506	0.274762	ADAMTS16
252	EUR	5	32773208	32773208	1	5:32773208:C:T	rs3792751	0.372782	0.99039	NPR3
253	EUR	5	32879057	33273184	98	5:33272737:A:C	rs188563557	0.0371037	0.0872695	TARS
254	EUR	5	33996351	34049052	18	5:34041992:G:A	rs299615	0.156616	0.333537	C1QTNF3
255	EUR	5	34068775	34068775	1	5:34068775:C:G	rs997629	0.0363635	0.955375	C1QTNF3
256	EUR	5	38514824	39005566	314	5:38940069:C:A	rs79063860	0.0272765	0.171229	RICTOR
257	EUR	5	38736040	38799691	10	5:38736040:A:T	rs4293945	0.396885	0.508353	OSMR
258	EUR	5	54030164	54086873	20	5:54047699:T:C	rs6874524	0.212584	0.132983	ARL15
259	EUR	5	55252565	56786588	641	5:56616165:C:G	rs4699966	0.347052	0.037824	C5orf67
260	EUR	5	55579293	55708116	56	5:55594974:T:C	rs7721054	0.703867	0.0997957	SLC38A9
261	AMR	5	56498248	56524757	18	5:56512648:C:T	rs465002	0.74487	0.220721	C5orf67
262	EUR	5	56513300	56516303	2	5:56516303:A:G	rs465983	0.236768	0.937151	C5orf67
263	EUR	5	56565039	56565080	2	5:56565039:G:T	rs3936510	0.1986	0.916636	C5orf67
264	EUR	5	65137078	65195062	22	5:65164269:T:C	rs13153005	0.73193	0.157602	ADAMTS6
265	EUR	5	65224787	65308186	52	5:65255964:T:C	rs2032872	0.53386	0.0374968	ADAMTS6
266	EUR	5	65314147	65470692	88	5:65428429:T:A	rs10940033	0.129053	0.0829471	ADAMTS6
267	EUR	5	76701084	76751114	3	5:76751114:T:C	rs17568628	0.0447665	0.477263	F2R
268	EUR	5	77144258	77154365	7	5:77148929:G:A	rs10474489	0.579849	0.257662	PDE8B
269	EUR	5	78076425	78244113	113	5:78143436:G:GTAAA	rs141360744	0.233559	0.0259789	AP3B1
270	EUR	5	102088995	103318319	508	5:102088995:T:TATTG	rs143142566;rs374085246	0.0288057	0.0220894	SLCO4C1
271	EUR	5	102819906	103247726	231	5:102969361:C:A	rs17154889	0.311222	0.0831251	PAM
272	EUR	5	113538630	113584244	67	5:113584063:T:C	rs56206672	0.187074	0.0291746	YTHDC2
273	EUR	5	119352420	119356770	5	5:119356770:A:G	rs1509142	0.700895	0.277751	TNFAIP8
274	EUR	5	119365378	119396492	11	5:119393632:A:G	rs1045242	0.272291	0.146736	TNFAIP8
275	EUR	5	127971459	128419685	15	5:128321576:A:G	rs34472039	0.225176	0.48511	FBN2
276	EUR	5	128014857	128097216	8	5:128021834:C:T	rs17764730	0.245996	0.203554	SLC12A2
277	EUR	5	131407975	131984769	20	5:131574039:G:A	rs10477734	0.940891	0.125125	RAPGEF6,CTC-432M15.3
278	EUR	5	132815379	133207261	234	5:132828621:C:T	rs12514041	0.146923	0.0194971	SHROOM1
279	EUR	5	133091159	133108436	2	5:133108436:G:A	rs72801474	0.0928178	0.516901	HSPA4
280	EUR	5	134761256	135258607	117	5:134776785:C:T	rs254710	0.112012	0.10452	DDX46
281	EUR	5	135066348	135069792	4	5:135068464:A:C	rs4976265	0.294173	0.344422	PITX1
282	EUR	5	138362610	138489144	20	5:138439892:C:G	rs982085	0.582003	0.103803	REEP2
283	EUR	5	142394870	142443164	13	5:142416242:A:G	rs253442	0.435067	0.181473	SPRY4
284	EUR	5	142476800	142481834	5	5:142477850:C:T	rs10065321	0.416725	0.508646	FGF1
285	EUR	5	142592804	142705552	16	5:142599191:G:A	rs34007	0.40103	0.397509	FGF1
286	AMR	5	142625948	142626012	3	5:142626012:A:C	rs10069453	0.065683	0.404888	FGF1
287	EUR	5	142698062	142706649	3	5:142698062:CT:C	rs143532003	0.0217394	0.774585	ARHGAP26
288	EUR	5	142698150	142698150	1	5:142698150:A:G	rs10477191	0.0490587	1	ARHGAP26
289	AMR	5	142698298	142713663	6	5:142700698:G:A	rs6892830	0.241358	0.862456	ARHGAP26
290	EUR	5	149170938	149211171	43	5:149179296:CTGTTTGTT:C	rs72115540;rs539694771	0.374974	0.0966527	ABLIM3
291	EUR	5	149375625	149421425	19	5:149405297:G:A	rs141581308	0.014357	0.384032	IL17B
292	EUR	5	150473964	150505607	40	5:150487024:AC:A	rs150900613	0.0696348	0.0519059	NDST1
293	EUR	5	158318466	159247504	254	5:158639618:T:C	rs428804	0.0590133	0.18642	EBF1
294	EUR	5	158318466	159247504	134	5:159030898:C:A	rs6884603	0.428684	0.17466	EBF1
295	EUR	5	158500976	158603614	19	5:158544349:C:A	rs17702969	0.135292	0.344622	EBF1
296	EUR	5	172390713	172431576	33	5:172424930:C:T	rs6859752	0.311389	0.139157	SH3PXD2B
297	EUR	5	172715548	172733733	6	5:172733733:A:G	rs322396	0.413187	0.256441	DUSP1
298	EUR	5	172746954	173200219	117	5:173048648:A:G	rs7722573	0.764217	0.216426	ATP6V0E1
299	EUR	5	173321356	173322692	10	5:173321537:T:G	rs4867699	0.496651	0.169251	STC2
300	EUR	5	173709647	173729304	31	5:173715579:T:A	rs17076322	0.338557	0.138278	BOD1
301	EUR	5	173874424	173961308	28	5:173874979:G:A	rs6897617	0.290127	0.247535	CPEB4
302	EUR	5	176705107	177680125	19	5:177092286:G:A	rs393923	0.786813	0.114881	FGFR4
303	EUR	5	176705107	177680343	568	5:177315505:T:C	rs12659737	0.838871	0.174036	MXD3
304	EUR	5	177082192	177082192	1	5:177082192:C:T	rs244711	0.683255	1	FGFR4
305	EUR	5	177084431	177095035	4	5:177093242:G:A	rs351855	0.296667	0.349712	FGFR4
306	AMR	5	177089630	177094455	2	5:177089630:G:A	rs1966265	0.357634	0.49004	FGFR4
307	AMR	5	177107723	177366583	102	5:177124102:C:A	rs78523677	0.28666	0.0239181	NSD1
308	EUR	5	181218211	181218965	3	5:181218425:C:T	rs11746028	0.17505	0.478979	TRIM41
309	EUR	6	1597992	1619912	7	6:1613451:A:G	rs2745599	0.445581	0.288951	FOXC1
310	EUR	6	6631763	6648151	13	6:6640597:T:C	rs9405312	0.584999	0.625217	LY86
311	AMR	6	6731165	6745933	7	6:6736698:A:G	rs912057	0.368658	0.384091	LY86
312	EUR	6	6735964	6740400	8	6:6735964:A:T	rs912056	0.617984	0.227336	LY86
313	EUR	6	6781493	6782065	2	6:6782065:A:G	rs4960246	0.362587	0.773749	LY86
314	EUR	6	6783704	7327401	126	6:7261648:G:T	rs2714346	0.433286	0.38529	SSR1
315	AMR	6	7023620	7216251	51	6:7208899:C:T	rs7751325	0.538872	0.261037	RREB1
316	EUR	6	7106083	7113135	3	6:7106083:G:C	rs2842895	0.557524	0.749848	RREB1
317	EUR	6	7250804	7251218	2	6:7250804:C:T	rs2842352	0.147548	0.557295	RREB1
318	EUR	6	14566791	14595642	37	6:14595642:G:T	rs6932767	0.796085	0.371497	CD83
319	AMR	6	19208927	19330892	31	6:19209610:AT:A	rs138626039	0.161108	0.300657	ID4
320	SAS	6	19822126	20321575	241	6:19863546:G:A	rs542955238	0.0139705	0.0706085	ID4
321	SAS	6	19822126	20321044	210	6:20024867:G:A	rs117745210	0.0111301	0.512218	MBOAT1
322	EUR	6	20358432	20992408	188	6:20404189:T:C	rs73382439	0.827072	0.132779	E2F3
323	EUR	6	20527827	20685255	64	6:20553554:G:A	rs7756211	0.31563	0.0473299	CDKAL1
324	EUR	6	22460132	22629457	22	6:22504543:C:T	rs13190821	0.234013	0.216785	HDGFL1
325	EUR	6	22571185	22612683	17	6:22609936:T:C	rs6908574	0.368904	0.0726081	HDGFL1
326	AMR	6	31238839	31923731	1015	6:31804038:C:T	rs117254600	0.21536	0.144707	LSM2
327	AMR	6	31238839	31926167	1054	6:31926167:G:A	rs2734335	0.827424	0.0450148	C2
328	EUR	6	41597507	42094101	154	6:41936060:C:A	rs33966734	0.0138024	0.627036	CCND3
329	EUR	6	41733120	41740926	7	6:41734489:G:C	rs13198178	0.064999	0.216571	TFEB
330	EUR	6	41884878	42018689	8	6:41941783:CCG:C	rs5875778;rs745967106;rs66934106	0.913145	0.914637	CCND3
331	EUR	6	42874670	43867458	152	6:43743320:C:T	rs7741669	0.13404	0.301546	VEGFA
332	EUR	6	43234340	43378724	14	6:43234350:G:A	rs9689583	0.396625	0.442244	DNPH1
333	AMR	6	43292274	43440267	35	6:43440267:A:G	rs2185631	0.436532	0.553572	ABCC10
334	EUR	6	43294720	43813355	22	6:43802775:A:G	rs2396081	0.37889	0.277175	VEGFA
335	EUR	6	43788432	43788432	1	6:43788432:C:T	rs9472125	0.115807	1	VEGFA
336	AMR	6	43789345	43792590	3	6:43792590:C:G	rs11967262	0.618659	0.3959	VEGFA
337	EUR	6	43790159	43790159	1	6:43790159:C:A	rs998584	0.480751	1	VEGFA
338	EUR	6	43819696	43828997	17	6:43826121:C:T	rs9367176	0.303025	0.202778	VEGFA
339	EUR	6	43837071	43850987	10	6:43837765:G:C	rs10223666	0.695371	0.309236	VEGFA
340	EUR	6	79848797	81618934	394	6:81296388:T:C	rs74700771	0.0219351	0.0487755	FAM46A
341	EUR	6	80214928	80266112	9	6:80243540:C:A	rs9341808	0.483043	0.22997	BCKDHB
342	EUR	6	80410694	80466678	11	6:80466678:T:C	rs486831	0.541479	0.119181	BCKDHB
343	EUR	6	80683649	80952898	94	6:80736451:A:C	rs9350868	0.443457	0.216639	BCKDHB
344	EUR	6	84328377	85238355	326	6:84333155:T:A	rs6942027	0.195151	0.111082	CEP162
345	EUR	6	84341347	85013430	56	6:84999770:A:G	rs112938313	0.0638887	0.163035	TBX18
346	EUR	6	84689719	84738385	47	6:84732185:T:C	rs3920516	0.537888	0.031489	TBX18
347	EUR	6	100151513	100177202	16	6:100167776:A:G	rs2073267	0.171628	0.262104	MCHR2
348	EUR	6	100152221	100181585	7	6:100173055:C:T	rs17185536	0.243691	0.308681	MCHR2
349	EUR	6	111958086	112285013	137	6:112179294:G:T	rs6899453	0.696705	0.157595	LAMA4
350	EUR	6	112124913	112323751	32	6:112201651:G:A	rs11757455	0.0666547	0.856494	LAMA4
351	EUR	6	126010842	126054435	4	6:126054435:T:C	rs1268119	0.719444	0.672156	TRMT11
352	EUR	6	126524234	126939352	81	6:126524234:G:A	rs1337736	0.226741	0.0467694	CENPW
353	AMR	6	127006338	127207868	81	6:127133993:C:T	rs7766106	0.497402	0.0451739	RSPO3
354	EUR	6	127093295	127151444	3	6:127118752:G:C	rs141783576	0.0767164	0.838287	RSPO3
355	EUR	6	127118902	127133748	2	6:127118902:T:C	rs577721086	0.0514342	0.621713	RSPO3
356	EUR	6	127134676	127190378	17	6:127134676:A:C	rs2489623	0.534244	0.0913714	RSPO3
357	EUR	6	130020583	130063042	24	6:130032467:T:C	rs9402211	0.697219	0.175975	L3MBTL3
358	EUR	6	132449659	132514511	14	6:132469194:T:C	rs3778572	0.102096	0.125258	STX7
359	EUR	6	132786129	132899711	73	6:132846780:C:T	rs12198970	0.0657025	0.0620396	RPS12
360	EUR	6	133203781	133280707	12	6:133269792:G:GAT	rs769099173;rs3065328;rs149692566	0.104763	0.156683	EYA4
361	EUR	6	139508423	139515991	15	6:139508423:A:G	rs651837	0.588898	0.135066	CITED2
362	EUR	6	151446084	153249970	365	6:151680055:C:T	rs852001	0.304227	0.0366022	CCDC170
363	EUR	6	151686754	153207632	165	6:151699914:A:G	rs73005768	0.0435746	0.802598	CCDC170
364	EUR	6	152271967	152271967	1	6:152271967:A:G	rs6904757	0.36422	0.992918	SYNE1
365	EUR	6	153084064	153108536	3	6:153084064:T:G	rs7453812	0.950914	0.923837	RGS17
366	EUR	6	160346873	160355293	23	6:160348779:C:T	rs668871	0.469977	0.204312	SLC22A3
367	EUR	7	14173787	14189451	13	7:14188819:A:C	rs35915890	0.181765	0.220712	DGKB
368	EUR	7	20188474	20682929	370	7:20681136:G:C	rs12666434	0.924744	0.0277452	ABCB5
369	EUR	7	20334519	20404437	29	7:20350508:A:T	rs17364861	0.396516	0.269485	ITGB8
370	EUR	7	25641844	28213751	143	7:27894856:A:G	rs79589031	0.0632189	0.424099	JAZF1
371	AMR	7	25658733	25665415	4	7:25661976:A:T	rs7795162	0.756354	0.288943	NPVF
372	EUR	7	25820960	25854612	16	7:25844482:G:T	rs4722530	0.195414	0.238173	NFE2L3
373	EUR	7	26357619	26357619	1	7:26357619:C:A	rs1534696	0.542421	1	SNX10
374	EUR	7	27168661	27175422	2	7:27168661:C:T	rs2071243	0.465619	0.863804	HOXA10-HOXA9
375	EUR	7	27183463	27197834	4	7:27197834:C:T	rs2189239	0.0824604	0.530458	HOXA13
376	EUR	7	27187740	27187740	1	7:27187740:G:A	rs2285724	0.596284	1	HOXA11
377	EUR	7	27225099	27225099	1	7:27225099:G:C	rs75584603	0.0200082	0.992347	EVX1
378	EUR	7	28140937	28160478	9	7:28159058:C:T	rs1708302	0.499575	0.184198	JAZF1
379	EUR	7	30601373	31098066	230	7:30922175:G:A	rs28362731	0.0324638	0.0933007	AQP1
380	EUR	7	30609652	31035264	21	7:30801825:C:T	rs17781398	0.0923183	0.812583	FAM188B
381	EUR	7	30871113	30896285	13	7:30893837:C:G	rs10276568	0.107614	0.273618	FAM188B
382	EUR	7	30898552	30898552	1	7:30898552:G:A	rs1001733	0.184597	0.99889	FAM188B
383	EUR	7	32867732	32907589	9	7:32895822:C:A	rs35443929	0.375974	0.147304	KBTBD2
384	EUR	7	42625756	42693261	52	7:42628277:A:C	rs1568799	0.310422	0.073861	C7orf25
385	EUR	7	45915430	45920318	3	7:45915651:AT:A	rs6413441	0.575826	0.439785	IGFBP3
386	EUR	7	45987919	46564227	163	7:46271042:T:G	rs9639952	0.754713	0.103393	IGFBP3
387	EUR	7	46367674	46541849	98	7:46487823:C:T	rs13239862	0.0831038	0.067774	IGFBP3
388	EUR	7	50668461	50682431	8	7:50671891:C:G	rs2244347	0.643865	0.18518	GRB10
389	EUR	7	73475911	73515278	2	7:73515278:G:A	rs17145717	0.0660827	0.496988	BAZ1B
390	EUR	7	73591446	73627755	10	7:73623036:G:A	rs55747707	0.202725	0.273494	MLXIPL
391	EUR	7	77204022	77475856	53	7:77267012:G:T	rs34518312	0.163362	0.106701	CCDC146
392	EUR	7	77677077	77948501	66	7:77708530:C:T	rs13238386	0.472031	0.0582873	RSBN1L
393	EUR	7	80701284	81141719	77	7:80710940:C:T	rs12056187	0.118756	0.0406518	SEMA3C
394	EUR	7	80941246	80954166	6	7:80941555:G:C	rs917191	0.579919	0.556699	SEMA3C
395	EUR	7	84925682	85030770	131	7:84999673:T:G	rs7800072	0.333091	0.0163194	SEMA3D
396	EUR	7	93455198	93518894	48	7:93456410:G:A	rs2283006	0.494362	0.083694	CALCR
397	EUR	7	102050604	102085358	11	7:102052024:C:A	rs401301	0.616301	0.155523	CUX1
398	EUR	7	104932102	106875246	243	7:106654037:A:G	rs12154609	0.162721	0.143673	CCDC71L
399	EUR	7	104984179	105387923	69	7:105215424:C:A	rs4730073	0.641785	0.102132	SRPK2
400	EUR	7	105693996	105698920	2	7:105693996:G:T	rs62487041	0.394157	0.935108	ATXN7L1
401	EUR	7	105733088	106735615	146	7:106618583:C:T	rs17311264	0.218668	0.32495	CCDC71L
402	EUR	7	107945028	107954945	5	7:107946073:A:C	rs757931	0.712266	0.763215	LAMB1
403	EUR	7	107966189	107983664	22	7:107967525:T:C	rs77775720	0.0940464	0.209333	LAMB1
404	EUR	7	107967919	107993072	22	7:107974485:T:C	rs737954	0.454706	0.121206	LAMB1
405	EUR	7	117249664	117277064	35	7:117255109:G:A	rs38911	0.470953	0.136061	WNT2
406	EUR	7	117314731	117443526	38	7:117424571:T:C	rs10249651	0.348483	0.0548048	ASZ1
407	EUR	7	121229507	121264763	64	7:121264763:C:T	rs4731009	0.38291	0.0320817	CPED1
408	EUR	7	121407442	121454406	91	7:121450805:T:G	rs1534520	0.736875	0.0368458	FAM3C
409	EUR	7	130485086	130982564	185	7:130750514:C:T	rs55736399	0.0918748	0.087821	KLF14
410	EUR	7	130740132	130754299	6	7:130740132:TTGC:T	rs72226766;rs374061979	0.278505	0.515326	KLF14
411	EUR	7	135342424	135565522	7	7:135565522:C:T	rs4728358	0.687341	0.482263	NUP205
412	EUR	7	138338543	138354898	6	7:138338543:G:C	rs357438	0.338223	0.61205	TRIM24
413	EUR	8	8452998	12020829	27	8:12012051:T:G	rs35851103	0.492797	0.193149	DEFB134
414	EUR	8	8614423	11808195	56	8:9315848:G:A	rs7012814	0.473147	0.48201	PPP1R3B
415	EUR	8	19883019	20081540	104	8:20061473:A:C	rs35330363	0.364384	0.147055	SLC18A1
416	EUR	8	19966137	20012576	67	8:20002028:G:A	rs2119690	0.288397	0.127051	LPL
417	EUR	8	21768505	22256134	210	8:21995826:G:GT	rs200119611	0.039522	0.0954071	XPO7
418	EUR	8	21928929	22117507	33	8:22117507:ACAACT:A	rs71544855;rs60990664	0.122	0.229009	HR
419	EUR	8	23750021	23753286	5	8:23753126:A:T	rs9644033	0.239802	0.324541	NKX2-6
420	EUR	8	23783130	23836334	18	8:23791225:A:C	rs75598109	0.083325	0.13624	STC1
421	EUR	8	23932708	24344669	106	8:24184475:A:C	rs62501195	0.172764	0.0506702	ADAM28
422	AMR	8	25388244	25856237	275	8:25517504:C:T	rs906251	0.106081	0.02368	CDCA2
423	AMR	8	25465839	25856237	179	8:25719621:T:G	rs13251049	0.0442027	0.0457035	EBF2
424	EUR	8	25517394	25581824	17	8:25539972:TG:T	rs199999105	0.0401511	0.111234	CDCA2
425	EUR	8	25607154	25607154	1	8:25607154:G:T	rs73221948	0.288873	0.996373	CDCA2
426	AMR	8	25607154	25607174	2	8:25607174:G:T	rs11992444	0.635524	0.927429	CDCA2
427	EUR	8	25607174	25607174	1	8:25607174:G:T	rs11992444	0.509468	0.999375	CDCA2
428	EUR	8	25710895	25784248	5	8:25711379:T:C	rs2874535	0.604691	0.419972	EBF2
429	EUR	8	25712203	26409318	51	8:26409318:G:A	rs3808576	0.698207	0.0963056	BNIP3L
430	EUR	8	25911559	25923647	29	8:25915954:C:T	rs11784157	0.646595	0.0566496	EBF2
431	EUR	8	26030594	26063750	31	8:26053951:A:G	rs11135915	0.257246	0.0628209	EBF2
432	EUR	8	68649779	68683579	33	8:68678319:C:T	rs10282983	0.228306	0.0399594	C8orf34
433	EUR	8	70123253	71162747	283	8:71015560:T:G	rs17697852	0.0940882	0.0574653	EYA1
434	EUR	8	70333085	71316871	501	8:71073438:A:C	rs58687291	0.302824	0.0453337	EYA1
435	AMR	8	71549613	71614944	25	8:71550591:G:A	rs62508480	0.514327	0.140997	EYA1
436	EUR	8	71563283	71587072	19	8:71566909:G:A	rs10464911	0.10782	0.0793834	EYA1
437	EUR	8	71563513	71580950	3	8:71580950:T:C	rs6994124	0.260394	0.619444	EYA1
438	EUR	8	88268634	88567420	114	8:88327492:T:G	rs7828497	0.260852	0.0487419	MMP16
439	EUR	8	125267821	125695391	112	8:125505785:T:C	rs4604455	0.344016	0.212403	TRIB1
440	EUR	8	125407696	125432813	3	8:125432680:TG:T	rs112591921	0.061242	0.590426	TRIB1
441	EUR	8	125494452	125494452	1	8:125494452:G:A	rs112875651	0.392206	0.998473	TRIB1
442	EUR	8	125558761	125614672	3	8:125606034:G:A	rs118030998	0.0102412	0.691411	TRIB1
443	EUR	8	125563840	125608459	13	8:125608185:G:C	rs969584	0.66654	0.308629	TRIB1
444	EUR	8	127064901	127171626	62	8:127064901:G:A	rs77541621	0.0292156	0.3592	POU5F1B
445	AMR	8	127302668	127326448	26	8:127320730:G:A	rs13272693	0.468301	0.0856524	POU5F1B
446	EUR	8	127311574	127326457	15	8:127323428:G:A	rs620861	0.364209	0.186369	POU5F1B
447	EUR	8	134657986	134732419	62	8:134686031:T:C	rs7834111	0.424686	0.0713314	ZFAT
448	EUR	9	14362846	14362846	1	9:14362846:G:T	rs35373599	0.452506	0.997419	NFIB
449	EUR	9	16681764	16708148	39	9:16700653:A:G	rs10756783	0.79698	0.058444	BNC2
450	EUR	9	17065567	17452365	65	9:17367948:C:A	rs10963067	0.0864927	0.132656	CNTLN
451	EUR	9	91180751	91370999	47	9:91180858:C:T	rs59581968	0.108187	0.0576223	AUH
452	EUR	9	91410693	91434059	14	9:91417236:ACT:A	rs34408334;rs398011454	0.0632067	0.112722	NFIL3
453	AMR	9	92174457	92814499	223	9:92722012:T:G	rs12236636	0.392033	0.0466853	BICD2
454	AMR	9	92178380	92800846	287	9:92189537:A:G	rs3858097	0.084089	0.0782168	IARS
455	EUR	9	92669747	92790097	42	9:92749919:G:A	rs12236754	0.17425	0.0379631	BICD2
456	EUR	9	93946871	94094905	29	9:93946871:TG:T	rs796459412;rs5899197	0.294924	0.16809	BARX1
457	EUR	9	93954578	94485178	203	9:94260978:C:T	rs150962029	0.152899	0.188234	ZNF169
458	EUR	9	104794135	105434717	62	9:104923308:T:C	rs10991414	0.140627	0.200067	ABCA1
459	EUR	9	104903697	104904866	3	9:104903754:G:GC	rs1799777	0.123598	0.467026	ABCA1
460	EUR	9	104958220	104965208	4	9:104961079:A:G	rs7024979	0.228917	0.58169	ABCA1
461	EUR	9	104963189	104972433	2	9:104972433:A:G	rs4556142	0.627427	0.898845	ABCA1
462	EUR	9	105064472	105067605	2	9:105064472:A:T	rs2937371	0.427476	0.830029	ABCA1
463	EUR	9	105121338	105132056	35	9:105125533:G:A	rs9792436	0.0391183	0.100983	SLC44A1
464	EUR	9	106012300	106504736	272	9:106379474:A:G	rs925049	0.680148	0.275689	ZNF462
465	EUR	9	106300721	106300721	1	9:106300721:G:C	rs10125521	0.24224	0.956885	TMEM38B
466	EUR	9	108205946	110000154	188	9:108549716:G:A	rs10979395	0.352712	0.138331	ACTL7B
467	EUR	9	109183928	109201882	14	9:109200781:T:A	rs7026301	0.413496	0.299401	EPB41L4B
468	EUR	9	109482158	109596376	45	9:109508186:C:A	rs9299170	0.850756	0.0359237	PTPN3
469	EUR	9	109766602	109832895	84	9:109766602:A:G	rs1028867	0.74539	0.0341696	PALM2
470	EUR	9	111150273	111163254	3	9:111150273:A:G	rs10980797	0.488435	0.720639	OR2K2
471	EUR	9	116154060	116154060	1	9:116154060:G:T	rs77145468	0.037486	0.999139	PAPPA
472	EUR	9	116161212	116704332	204	9:116428254:G:A	rs10817888	0.257221	0.354935	ASTN2
473	EUR	9	116504416	116705381	42	9:116539328:T:G	rs13283416	0.427059	0.402008	ASTN2
474	EUR	9	121580749	121581314	3	9:121580749:T:C	rs6478521	0.496918	0.589188	DAB2IP
475	EUR	9	128722247	128849531	48	9:128722247:C:T	rs10988105	0.513539	0.19889	ZDHHC12
476	EUR	9	133915264	134910763	471	9:134041659:A:AC	rs35250030	0.417814	0.196199	BRD3
477	EUR	9	134127781	134181452	43	9:134180653:C:T	rs879090277	0.32822	0.123011	WDR5
478	EUR	9	134645619	134692383	34	9:134649567:T:C	rs12554943	0.127294	0.0657518	COL5A1
479	EUR	9	137113669	137185327	2	9:137185327:T:C	rs144926207	0.0433962	0.922777	ANAPC2
480	EUR	10	3522400	3554334	11	10:3539029:A:G	rs10795055	0.605104	0.172509	KLF6
481	EUR	10	4913891	5000102	49	10:4955573:GC:G	rs34505389;rs397846291	0.116041	0.0575713	AKR1C1
482	EUR	10	5600077	5612779	11	10:5600981:GAAA:G	rs398054071;rs79178418	0.371463	0.136867	ASB13
483	EAS	10	8186332	8676296	315	10:8202346:C:A	rs374183043	0.0124365	0.266732	GATA3
484	EAS	10	8425210	8447911	18	10:8447911:A:G	rs7079593	0.349925	0.166986	GATA3
485	EUR	10	27615328	27621862	9	10:27615392:C:T	rs1494204	0.420023	0.446894	MKX
486	EUR	10	32268664	32357571	6	10:32301434:T:G	rs76164690	0.142881	0.270701	EPC1
487	EUR	10	33172320	33247691	12	10:33235400:G:A	rs112982326	0.0418557	0.246865	NRP1
488	EUR	10	33176929	33195768	11	10:33195649:C:T	rs2474724	0.236091	0.16684	NRP1
489	EUR	10	33273765	33290165	7	10:33273765:CAG:C	rs796615447;rs111239167	0.0561994	0.852732	NRP1
490	EUR	10	33876771	33878641	4	10:33877128:AG:A	rs5784376	0.29823	0.507007	PARD3
491	EUR	10	58492108	58980606	347	10:58755708:A:T	rs4325270	0.528006	0.0528288	BICC1
492	EUR	10	58661978	58809886	64	10:58690945:C:T	rs2393468	0.813087	0.064842	BICC1
493	EUR	10	61809960	62267733	40	10:62054311:A:T	rs725529	0.370936	0.220209	ARID5B
494	EUR	10	62011210	62049201	13	10:62029910:G:A	rs12266663	0.0363533	0.0874194	ARID5B
495	EUR	10	62099269	62179191	15	10:62122923:G:A	rs7070749	0.557172	0.887703	ARID5B
496	EUR	10	75265040	75633778	44	10:75431683:C:A	rs55922628	0.610607	0.187372	C10orf11
497	EUR	10	75504283	75597589	55	10:75529832:G:T	rs10824315	0.262911	0.103433	C10orf11
498	EUR	10	78982333	79456116	298	10:79201071:C:A	rs2802369	0.490342	0.0698382	ZMIZ1
499	EUR	10	79002724	79012834	6	10:79012834:G:A	rs6480914	0.578859	0.315802	ZMIZ1
500	EUR	10	79137627	79139212	3	10:79139212:G:T	rs1769758	0.505381	0.407174	ZMIZ1
501	EUR	10	79147390	79165820	10	10:79157020:TGGAGGTGGCTCTCAGAGAAGGCAGCATGGA:T	rs368784356;rs146432036	0.420365	0.342735	ZMIZ1
502	EUR	10	87843558	88009583	51	10:87849022:G:C	rs11202585	0.212757	0.049947	KLLN
503	EUR	10	91918066	92383113	169	10:92203337:GAT:G	rs10534634;rs72245459;rs764977604	0.582604	0.0176617	CPEB3
504	EUR	10	92700524	92726006	28	10:92711838:C:T	rs4933736	0.380388	0.0778811	HHEX
505	AMR	10	93342909	93591639	97	10:93491628:A:G	rs187809425	0.15688	0.166039	CEP55
506	EUR	10	93586310	93587122	7	10:93587122:C:G	rs11187538	0.344258	0.168309	FFAR4
507	EUR	10	93962115	93999750	24	10:93966124:A:G	rs11187742	0.507331	0.151682	SLC35G1
508	EUR	10	94133295	94190061	28	10:94138924:G:A	rs731141	0.546195	0.0749183	PLCE1
509	EUR	10	102376814	102846501	31	10:102388858:T:A	rs2863698	0.977479	0.326086	GBF1
510	EUR	10	102548436	102641446	77	10:102626552:T:A	rs4285804	0.559348	0.451226	SUFU
511	EUR	10	112933471	113024016	24	10:112990398:C:T	rs11196182	0.144403	0.227073	TCF7L2
512	EUR	10	112994312	112998590	3	10:112995025:T:C	rs35198068	0.290188	0.484456	TCF7L2
513	EUR	10	117425940	117426546	2	10:117426546:C:T	rs10886074	0.325722	0.524211	PDZD8
514	EUR	10	117551860	117564647	21	10:117552592:C:T	rs4751627	0.642081	0.0954951	EMX2
515	EUR	10	120992699	121122680	66	10:121073622:GA:G	rs66837618;rs397797280	0.178836	0.266579	WDR11
516	EUR	10	120992699	121293214	188	10:121207656:G:A	rs10788149	0.68074	0.0490694	FGFR2
517	EUR	10	121074400	121125637	30	10:121116075:G:A	rs2254069	0.120909	0.242027	WDR11
518	EUR	10	132441843	132463862	29	10:132455998:C:T	rs4598591	0.0186512	0.0859549	PWWP2B
519	EUR	11	805578	825777	7	11:817786:C:T	rs10902223	0.56228	0.280877	PNPLA2
520	EUR	11	823586	823586	1	11:823586:C:G	rs140201358	0.0139033	1	PNPLA2
521	EUR	11	2581566	3073807	239	11:2741998:T:C	rs7114479	0.401419	0.520001	KCNQ1
522	EUR	11	8724164	10362756	169	11:8804369:TGGG:T	rs561726033;rs34970475	0.35141	0.0942351	ST5
523	EUR	11	9994246	10303778	65	11:10299061:A:G	rs12419064	0.48788	0.0815599	SBF2
524	EUR	11	10371921	10488499	33	11:10483911:A:G	rs12271609	0.673887	0.116803	AMPD3
525	EUR	11	10899965	10906227	5	11:10899965:A:G	rs7932891	0.707593	0.874551	ZBED5
526	EUR	11	13334223	13345175	10	11:13334223:C:T	rs6486121	0.636226	0.509467	ARNTL
527	EUR	11	13334612	13334612	1	11:13334612:TAGA:T	rs200402108	0.0212704	0.999933	ARNTL
528	EUR	11	14156578	15069248	58	11:14540399:G:C	rs79634051	0.0283612	0.780032	PSMA1
529	EUR	11	14308714	14491021	17	11:14338889:G:A	rs2970332	0.767966	0.321947	RRAS2
530	EUR	11	17346466	17400339	21	11:17396930:C:A	rs757110	0.639879	0.159847	ABCC8
531	EUR	11	17647195	17719231	71	11:17686832:T:G	rs4141261	0.658313	0.0432442	MYOD1
532	EUR	11	26146000	26257777	200	11:26167045:T:C	rs12786982	0.388886	0.0223201	ANO3
533	EUR	11	26159115	26257777	4	11:26191319:T:C	rs11605956	0.309861	0.93704	ANO3
534	EUR	11	32366373	32437536	34	11:32425801:C:G	rs7110547	0.379745	0.12772	WT1
535	EUR	11	36305922	36306877	3	11:36306877:T:TA	rs5791099;rs1474879918	0.370401	0.914943	COMMD9
536	EUR	11	36437447	36437447	1	11:36437447:A:G	rs62621409	0.0433534	0.996018	PRR5L
537	AMR	11	45180234	45367999	20	11:45367999:C:T	rs61882568	0.0697416	0.151179	SYT13
538	EUR	11	47370397	48427584	381	11:47376569:G:A	rs148548574	0.0142245	0.0883457	SPI1
539	EUR	11	47448793	47931934	5	11:47449501:C:T	rs74385561	0.110028	0.416707	RAPSN
540	EUR	11	57470436	57534710	5	11:57495520:G:A	rs2729385	0.311549	0.860782	SLC43A1
541	EUR	11	62425459	62426940	5	11:62426065:T:C	rs1985927	0.738383	0.273104	SCGB1A1
542	EUR	11	62543437	62598147	25	11:62564834:A:G	rs58720921	0.381464	0.106398	EEF1G
543	EUR	11	64103420	70387073	323	11:64236371:G:T	rs11603042	0.357412	0.0393727	VEGFB
544	EUR	11	64237251	64237251	1	11:64237251:G:C	rs56271783	0.0471481	0.995382	VEGFB
545	EUR	11	64585289	70387073	283	11:68267490:G:A	rs142873181	0.0240976	0.0491282	C11orf24
546	EUR	11	65639398	65721202	32	11:65639398:C:T	rs3782086	0.13581	0.305741	SIPA1
547	EUR	11	66314867	70387073	194	11:67474745:G:A	rs12795957	0.0554899	0.0750164	TMEM134
548	EUR	11	66314867	70387073	211	11:70070640:C:T	rs7949333	0.458607	0.0679831	ANO1
549	EUR	11	69328516	69363604	5	11:69328516:A:G	rs7102705	0.79691	0.383517	MYEOV
550	EUR	11	69414860	69429308	23	11:69417028:T:C	rs4980598	0.674337	0.0600614	MYEOV
551	EUR	11	69447988	69448148	2	11:69448148:G:A	rs7395791	0.443189	0.597498	MYEOV
552	EUR	11	69634308	69686302	9	11:69634308:G:C	rs667515	0.383308	0.328215	CCND1
553	EUR	11	74676866	74683324	2	11:74683324:G:A	rs11236213	0.313952	0.916793	CHRDL2
554	EUR	11	86505567	86627207	58	11:86546378:G:A	rs9645702	0.270608	0.521974	ME3
555	EUR	11	111289904	112115541	110	11:111319979:C:A	rs11213832	0.239315	0.30129	COLCA2
556	EUR	11	111734491	112034744	6	11:111777274:C:T	rs10502148	0.381674	0.215413	ALG9,RP11-108O10.8
557	EUR	11	112956144	113042089	121	11:113018182:TA:T	rs527433486;rs11316364	0.865019	0.0890667	NCAM1
558	EUR	11	112956621	113421604	113	11:113374326:G:A	rs11214589	0.510313	0.0992317	TTC12
559	EUR	12	1052421	1095510	72	12:1071548:GT:G	rs68160969;rs11340829	0.307051	0.0858396	ERC1
560	EUR	12	2799164	2799164	1	12:2799164:C:A	rs56196860	0.0310191	0.996889	FKBP4
561	EUR	12	3255529	3283185	30	12:3279766:T:C	rs12580347	0.589272	0.118314	TSPAN9
562	EUR	12	8917770	8927029	8	12:8927029:G:A	rs11048060	0.717786	0.151422	PHC1
563	EUR	12	20095371	20585656	158	12:20569009:C:G	rs73076978	0.038844	0.363509	PDE3A
564	EUR	12	20308670	20359121	22	12:20320824:C:A	rs7134375	0.431223	0.491001	PDE3A
565	AMR	12	23569960	24012408	65	12:23662607:C:A	rs73073836	0.0398006	0.0837033	SOX5
566	AMR	12	23788241	23946728	29	12:23902586:AT:A	rs398018859;rs34052066	0.127067	0.139617	SOX5
567	AMR	12	25328477	28109200	484	12:27961385:A:G	rs1974747	0.221742	0.0226196	PTHLH
568	EUR	12	26250681	26286031	19	12:26273487:T:C	rs9668810	0.734973	0.159153	SSPN
569	EUR	12	26300350	26321934	11	12:26310241:G:A	rs11048457	0.755067	0.215244	ITPR2
570	AMR	12	26310149	26321934	6	12:26314763:C:T	rs4963661	0.29984	0.191226	ITPR2
571	EUR	12	27255845	27376779	19	12:27345276:G:T	rs1037925	0.197543	0.405309	ARNTL2
572	EUR	12	27817587	28040130	65	12:27817866:C:T	rs10771377	0.405576	0.0992988	KLHL42
573	EUR	12	27845050	28207052	69	12:28120084:C:T	rs7316732	0.260947	0.0530915	CCDC91
574	EUR	12	27920239	27920239	1	12:27920239:T:A	rs7309492	0.56922	0.966015	PTHLH
575	AMR	12	29907219	31005584	1552	12:30383690:A:G	rs981550	0.76309	0.0386928	IPO8
576	AMR	12	30598178	30813470	114	12:30669480:C:G	rs7955574	0.208489	0.016106	IPO8
577	EUR	12	30623044	30742783	39	12:30742783:G:A	rs11051048	0.252261	0.0595756	CAPRIN2
578	AMR	12	32885265	34711941	342	12:34430419:T:A	rs150545531	0.267615	0.164948	ALG10
579	EUR	12	33538075	34708836	513	12:33543064:G:T	rs11052745	0.375903	0.0454466	SYT10
580	AMR	12	34072785	34719057	87	12:34548481:A:G	rs9706052	0.857128	0.469989	ALG10
581	EUR	12	37251811	38209839	1008	12:37265216:C:T	rs879118337	0.58968	0.00919979	ALG10B
582	AMR	12	37262567	38990605	419	12:38372536:C:T	rs139717582	0.122291	0.058355	ALG10B
583	AMR	12	37280581	39208843	404	12:39142435:C:A	rs4505103	0.227729	0.0176274	KIF21A
584	AMR	12	42286849	42286849	1	12:42286849:A:G	rs7978993	0.909824	0.992977	PPHLN1
585	EUR	12	45400961	45829991	85	12:45715887:A:G	rs11183182	0.244293	0.0397985	ARID2
586	EUR	12	45590939	45596146	5	12:45591489:G:T	rs73108788	0.17922	0.815241	ARID2
587	EUR	12	45594776	45594776	1	12:45594776:A:G	rs12423939	0.0417823	0.98263	ARID2
588	EUR	12	47437886	47886882	60	12:47857750:C:T	rs11168266	0.549012	0.164172	VDR
589	EUR	12	47749532	47749532	1	12:47749532:A:G	rs145878042	0.0110242	0.997818	RAPGEF3
590	EUR	12	47825952	47825952	1	12:47825952:T:C	rs10747523	0.559269	0.984303	HDAC7
591	EUR	12	53063834	54199278	150	12:53927338:T:C	rs2120294	0.0806905	0.176119	HOXC13
592	EUR	12	53063834	54325081	288	12:53954794:G:A	rs55661050	0.635113	0.196664	HOXC12
593	EUR	12	53345076	54194603	33	12:54001000:A:G	rs67918869	0.168026	0.141664	HOXC9
594	EUR	12	53948542	53953914	5	12:53953914:T:G	rs2366149	0.780828	0.380728	HOXC12
595	EUR	12	53994163	54013657	8	12:53999999:G:C	rs56154542	0.416939	0.359146	HOXC9
596	EUR	12	56448426	56935531	86	12:56835743:AG:A	rs146011422	0.0308112	0.253317	HSD17B6
597	EUR	12	56462834	56856368	71	12:56555002:C:A	rs67036743	0.344067	0.0514917	RBMS2
598	EUR	12	56752285	56752285	1	12:56752285:T:G	rs2277339	0.104207	0.995643	PRIM1
599	EUR	12	65690759	65870530	58	12:65747289:GA:G	rs35410236;rs796068258	0.129409	0.0419244	HMGA2
600	EUR	12	66023497	66028973	6	12:66028973:T:C	rs10784510	0.312057	0.245636	HMGA2
601	EUR	12	66031555	66053125	10	12:66038877:T:C	rs6581662	0.704875	0.254258	HMGA2
602	EUR	12	77485089	77610792	62	12:77515865:T:G	rs711082	0.339299	0.0764967	NAV3
603	EUR	12	93494064	93970011	131	12:93842070:G:A	rs12308959	0.468201	0.227703	CRADD
604	EUR	12	93698914	93787694	41	12:93698914:C:G	rs10745659	0.44345	0.143638	CRADD
605	EUR	12	102001094	102233833	92	12:102030605:A:T	rs17528053	0.202724	0.0290072	CCDC53
606	EUR	12	102048650	102728106	105	12:102662130:C:T	rs2132251	0.109569	0.0479278	PAH
607	EUR	12	102729561	102729561	1	12:102729561:T:C	rs17033114	0.0623819	0.96328	PAH
608	EUR	12	106671480	106846169	77	12:106688769:AT:A	rs398044782;rs34245956	0.345404	0.0442013	RFX4
609	EUR	12	108224853	108236003	2	12:108224853:C:T	rs3764002	0.262128	0.59212	WSCD2
610	EUR	12	111427245	112115228	14	12:111569952:C:T	rs653178	0.516045	0.159435	ATXN2
611	EUR	12	113075140	113075140	1	12:113075140:C:T	rs10850127	0.317056	0.951236	DTX1
612	EUR	12	113125316	113311307	203	12:113198939:CT:C	rs79871098;rs111729411	0.0764075	0.0400106	IQCD
613	EUR	12	114947164	114985388	23	12:114950048:C:T	rs10735087	0.559654	0.124674	TBX3
614	EUR	12	122678019	122719184	22	12:122682591:T:C	rs644626	0.599485	0.353385	HCAR2
615	EUR	12	122705247	122705247	1	12:122705247:T:C	rs7133768	0.303762	1	HCAR2
616	EUR	12	122705539	122705539	1	12:122705539:G:A	rs61955028	0.0171546	0.99008	HCAR2
617	EUR	12	122711531	122711531	1	12:122711531:C:G	rs73226103	0.0745214	1	HCAR3
618	EUR	12	123148383	123262414	30	12:123254131:A:G	rs1568427	0.752735	0.0672767	C12orf65
619	EUR	12	123928944	123997709	54	12:123973455:C:A	rs12823740	0.332626	0.180199	CCDC92
620	EUR	12	124020897	124022084	2	12:124020897:C:T	rs863750	0.603653	0.863962	ZNF664
621	EUR	12	124254291	124259769	5	12:124254291:A:G	rs7961362	0.100823	0.467819	FAM101A
622	EUR	12	132956288	133224747	122	12:133224621:A:C	rs150358738	0.65461	0.0271483	ANHX
623	EUR	12	133095002	133204577	5	12:133112121:T:C	rs11147235	0.185002	0.349684	ZNF140
624	EUR	13	21645331	22127834	125	13:21959136:G:A	rs3117962	0.800359	0.152572	FGF9
625	EUR	13	21899454	21903564	3	13:21899454:A:C	rs7993238	0.368173	0.440454	FGF9
626	EUR	13	28384818	28776136	43	13:28402252:C:T	rs9513097	0.29627	0.0591766	FLT1
627	EUR	13	28567699	28571186	2	13:28571186:A:C	rs1340819	0.344253	0.567076	FLT1
628	EUR	13	48968033	50562603	94	13:49274697:G:A	rs9596077	0.688125	0.0357905	CDADC1
629	EUR	13	49823312	51002848	174	13:50889865:T:C	rs9568486	0.154072	0.191017	RNASEH2B
630	EUR	13	49864828	49895777	6	13:49894594:C:T	rs9591310	0.198137	0.285447	SPRYD7
631	EUR	13	50389228	50483464	20	13:50393596:G:C	rs7334326	0.140209	0.197675	DLEU1
632	EUR	13	50610289	50640477	6	13:50610289:G:A	rs1262720	0.121231	0.433118	DLEU7
633	EUR	13	50613439	50633985	4	13:50614620:TA:T	rs11364473;rs10710241	0.840685	0.628558	DLEU7
634	EUR	13	77490747	77621278	48	13:77607175:A:T	rs79503429	0.147049	0.0465881	SCEL
635	EUR	13	99911740	100413445	139	13:99912767:C:G	rs4772252	0.360409	0.802824	CLYBL
636	EUR	13	100019615	100346966	22	13:100019615:T:C	rs7323466	0.649299	0.139921	ZIC2
637	EUR	13	110057172	110522356	51	13:110281039:G:C	rs679450	0.443534	0.330381	COL4A1
638	EUR	13	110172476	110185889	31	13:110181355:C:T	rs16975492	0.366568	0.0893128	COL4A1
639	EUR	13	110279091	110288039	6	13:110286466:T:C	rs552125	0.871031	0.304525	COL4A1
640	EUR	13	110363281	110390753	34	13:110374387:G:A	rs952359	0.339268	0.143742	COL4A2
641	EUR	14	51764862	52204366	78	14:51996435:C:T	rs1253682	0.467996	0.244238	C14orf166
642	EUR	14	51783972	52189665	21	14:51808809:C:T	rs34706081	0.115291	0.772627	GNG2
643	EUR	14	52035509	52103507	36	14:52064690:C:T	rs146182298	0.0389327	0.0995216	NID2
644	EUR	14	53614331	54112198	285	14:53900882:T:G	rs12435627	0.189845	0.0662213	BMP4
645	EUR	14	53861964	53888032	15	14:53872775:T:C	rs7160860	0.857493	0.128435	BMP4
646	EUR	14	58247422	58367191	63	14:58299190:C:T	rs56292968	0.734191	0.0915437	ARID4A
647	EUR	14	58255710	58363864	9	14:58305300:A:G	rs10151525	0.0565481	0.245022	ARID4A
648	EUR	14	60340150	60606157	71	14:60437039:G:A	rs1254319	0.294001	0.0808354	C14orf39
649	EUR	14	68276490	68767268	79	14:68585183:T:G	rs761944	0.152793	0.578738	RAD51B
650	EUR	14	68352259	68413984	28	14:68413936:GT:G	rs72558263	0.669696	0.262149	RAD51B
651	EUR	14	68672945	68755427	4	14:68674667:T:C	rs1055840	0.326318	0.342332	RAD51B
652	EUR	14	68682711	68682711	1	14:68682711:A:T	rs4902632	0.819248	1	RAD51B
653	EUR	14	70879704	70879704	1	14:70879704:T:G	rs2810086	0.125627	0.999976	PCNX1
654	EUR	14	70883900	71139997	80	14:70897844:C:T	rs36555	0.71275	0.320052	PCNX1
655	EUR	14	70887019	71871335	307	14:71606705:A:G	rs7154841	0.764561	0.00878091	SIPA1L1
656	EUR	14	74278888	74774527	162	14:74383987:T:C	rs10146693	0.0538984	0.112043	SYNDIG1L
657	EUR	14	74511633	74525152	23	14:74514113:T:C	rs862052	0.654463	0.0696398	LTBP2
658	EUR	14	91062633	91081219	5	14:91062633:A:C	rs13379045	0.317655	0.421828	RPS6KA5
659	EUR	14	97876266	97897175	15	14:97876266:C:T	rs10130842	0.599676	0.335645	C14orf177
660	EUR	15	31397340	31429996	5	15:31404733:C:T	rs12441765	0.23258	0.496787	KLF13
661	EUR	15	35813310	35813450	2	15:35813450:G:A	rs1826947	0.416526	0.900461	DPH6
662	EUR	15	36746908	37239619	207	15:36834851:C:T	rs28494002	0.268038	0.0248378	C15orf41
663	EUR	15	36901236	36901236	1	15:36901236:C:T	rs10851999	0.76043	0.996082	MEIS2
664	EUR	15	37079680	37092083	4	15:37079680:A:G	rs11854996	0.266629	0.282474	MEIS2
665	EUR	15	40350676	40430582	14	15:40350676:G:T	rs16970633	0.164829	0.142709	PHGR1
666	EUR	15	41640332	41844779	36	15:41780332:C:G	rs1105881	0.364105	0.56442	MAPKBP1
667	EUR	15	51224903	51242350	9	15:51227079:T:G	rs4775935	0.649907	0.134567	CYP19A1
668	EUR	15	51392341	51704278	132	15:51698366:A:G	rs74015707	0.0202927	0.0254839	SCG3
669	EUR	15	56082934	56479976	187	15:56454372:T:TTTTAG	rs140739203;rs71110394	0.823204	0.0111444	MNS1
670	EUR	15	60819119	61316794	177	15:61141379:T:G	rs11071588	0.638841	0.230366	RORA
671	EUR	15	61020943	61045760	11	15:61032506:C:T	rs8035549	0.0964677	0.231665	RORA
672	EUR	15	61944174	62089431	85	15:62003187:T:C	rs28837202	0.435014	0.0533849	VPS13C
673	EUR	15	63512049	63701264	97	15:63571680:CTT:C	rs141212817	0.158517	0.0530492	USP3
674	EUR	15	66714680	66740813	18	15:66714680:C:G	rs12594720	0.271671	0.203649	SMAD6
675	EUR	15	66729954	66741134	2	15:66741134:A:T	rs55932046	0.0672848	0.652597	SMAD6
676	EUR	15	67180345	67369446	105	15:67186307:CA:C	rs11315136	0.248131	0.0834203	SMAD3
677	EUR	15	67977106	68333377	6	15:68050380:A:T	rs117120687	0.0450856	0.521239	PIAS1
678	EUR	15	73928816	73949283	15	15:73931089:C:G	rs28588430	0.508503	0.119847	LOXL1
679	EUR	15	73996780	74041072	37	15:74035800:G:T	rs743581	0.368608	0.25278	PML
680	EUR	15	83832524	83866399	21	15:83835727:A:G	rs12443111	0.254042	0.0691801	ADAMTSL3
681	EUR	15	84039099	84164952	44	15:84074328:C:G	rs140574883	0.050118	0.224298	ADAMTSL3
682	EUR	15	89521504	89731578	82	15:89676317:A:G	rs8179058	0.0819711	0.189943	PLIN1
683	EUR	15	93248004	93726432	234	15:93566557:A:G	rs17709096	0.0333569	0.401203	RGMA
684	EUR	15	93481861	93486249	5	15:93485924:A:T	rs8030277	0.315025	0.317999	RGMA
685	EUR	15	97785224	97823870	76	15:97811243:A:G	rs76871347	0.391177	0.0476631	ARRDC4
686	EUR	15	98574770	99893059	493	15:98852605:C:G	rs8035410	0.168911	0.156228	IGF1R
687	EUR	15	98635277	99893059	146	15:98961614:C:T	rs2654980	0.248121	0.146122	IGF1R
688	EUR	15	98650040	98650047	2	15:98650047:A:C	rs7402983	0.604482	0.845385	IGF1R
689	EUR	15	99572528	99731048	41	15:99577110:A:C	rs11247113	0.561425	0.122987	MEF2A
690	EUR	16	2101063	2146485	23	16:2110502:T:G	rs71385734	0.167658	0.186982	PKD1
691	EUR	16	4272040	4303431	18	16:4299740:A:G	rs113679768	0.250275	0.106255	TFAP4
692	EUR	16	4372304	4392526	4	16:4372606:G:T	rs7200336	0.747324	0.446208	CORO7,CORO7-PAM16
693	EUR	16	10879328	10897764	15	16:10887661:C:A	rs12325238	0.26419	0.172712	CIITA
694	EUR	16	11000561	11116558	12	16:11056391:G:A	rs876476	0.287468	0.377262	CLEC16A
695	EUR	16	11528133	11551376	26	16:11542717:G:A	rs6498219	0.483129	0.212136	LITAF
696	EUR	16	49834602	49834602	1	16:49834602:C:A	rs34050011	0.422517	0.968466	ZNF423
697	EUR	16	49851583	49855476	4	16:49855476:A:G	rs117981174	0.128686	0.43141	ZNF423
698	EUR	16	53395268	53501364	37	16:53398154:C:T	rs77007875	0.320936	0.0644533	RBL2
699	EUR	16	53613139	53703648	32	16:53655245:A:AT	rs200817086	0.0251487	0.0559791	RPGRIP1L
700	EUR	16	66732994	68260097	298	16:67940050:G:A	rs5923	0.0472215	0.0112571	LCAT
701	EUR	16	67199363	67432532	3	16:67199363:A:C	rs12923138	0.414291	0.821079	ELMO3
702	EUR	16	81501185	81501185	1	16:81501185:T:C	rs2925979	0.699677	0.999987	CMIP
703	EUR	16	85116557	85136164	15	16:85122821:A:G	rs9936137	0.306188	0.100524	FAM92B
704	EUR	16	85211361	85237101	14	16:85217807:C:G	rs11649660	0.211771	0.226176	FAM92B
705	EUR	17	239647	737308	157	17:578750:T:C	rs72477034	0.104584	0.034174	VPS53
706	EUR	17	490233	490233	1	17:490233:A:G	rs1406518778	0.264608	0.999964	VPS53
707	EUR	17	1415811	1603168	50	17:1589219:A:C	rs8066066	0.0980541	0.369768	SLC43A2
708	EUR	17	1708905	1723791	8	17:1723729:G:C	rs148325412	0.297886	0.197252	WDR81
709	EUR	17	3998869	4383505	198	17:4272551:C:T	rs1437808	0.66732	0.0772998	ANKFY1
710	SAS	17	6721824	6727480	4	17:6725041:C:T	rs7503245	0.0165143	0.472435	SLC13A5
711	EUR	17	7263341	7264457	2	17:7264457:T:C	rs57508443	0.135842	0.490442	CLDN7
712	EUR	17	7628647	7634474	4	17:7628647:T:C	rs858519	0.557221	0.3702	SAT2
713	EUR	17	17019064	17629966	121	17:17544545:G:T	rs8080165	0.60628	0.0984143	PEMT
714	EUR	17	17069684	18087357	191	17:17944972:G:C	rs6502625	0.384793	0.0171825	TOM1L2
715	EUR	17	17463063	17504502	26	17:17463063:G:A	rs1242506	0.762152	0.137557	MED9
716	EUR	17	17527894	17549198	35	17:17538563:GA:G	rs35655048;rs397745660	0.54329	0.18685	PEMT
717	EUR	17	18268612	18363725	65	17:18344048:C:T	rs7207306	0.310244	0.243477	SHMT1
718	EUR	17	21375977	21378351	7	17:21376757:GA:G	rs66628279	0.628035	0.245318	KCNJ12
719	EUR	17	29236995	29545129	123	17:29261788:C:A	rs8614	0.182375	0.0500005	NUFIP2
720	EUR	17	29339868	31101452	128	17:30932881:G:A	rs7225461	0.378759	0.125205	ADAP2
721	EUR	17	31070834	31408811	215	17:31286582:G:C	rs4795593	0.303855	0.0111908	NF1
722	EUR	17	41824648	42617641	54	17:42256723:G:A	rs62076928	0.304393	0.0312627	STAT5B
723	EUR	17	42474589	42810491	21	17:42546057:A:G	rs591939	0.247836	0.434202	NAGLU
724	EUR	17	42697824	42761348	20	17:42760742:A:G	rs1078523	0.456488	0.244415	RAMP2
725	EUR	17	45117046	46788237	1927	17:45623210:AG:A	rs548380532;rs67174621	0.523996	0.676951	PLEKHM1
726	EUR	17	45391440	45464468	17	17:45458586:C:T	rs4588023	0.735286	0.245685	PLEKHM1
727	EUR	17	45944594	46333002	7	17:45964621:T:C	rs62063286	0.230854	0.396111	MAPT
728	AMR	17	49216544	49240795	6	17:49230283:G:A	rs77963253	0.284304	0.322379	PHOSPHO1
729	EUR	17	49281119	49370013	3	17:49281119:G:A	rs4794033	0.102305	0.465359	ZNF652
730	EUR	17	55577106	55654218	64	17:55638089:T:C	rs9907033	0.192784	0.0744202	TMEM100
731	EUR	17	56667978	56701456	19	17:56687175:T:C	rs227739	0.294457	0.222381	NOG
732	EUR	17	61414023	61420889	10	17:61420691:A:G	rs7214743	0.67088	0.193322	TBX2
733	EUR	17	61427361	61458604	19	17:61446442:G:A	rs10853032	0.419766	0.124107	TBX4
734	EUR	17	63706193	63940061	60	17:63940061:A:G	rs2532111	0.638506	0.132939	SCN4A
735	EUR	17	67372783	67394529	5	17:67372783:T:G	rs12450700	0.400529	0.267069	PITPNC1
736	EUR	17	70221090	70490447	54	17:70237246:A:T	rs2671319	0.421104	0.0526212	KCNJ2
737	AMR	17	70384972	70452814	24	17:70434798:T:G	rs2366790	0.456846	0.124994	KCNJ2
738	EUR	17	70434852	70515004	32	17:70474022:A:G	rs4519367	0.51192	0.0761865	KCNJ2
739	EUR	17	70536555	70646646	20	17:70563020:G:T	rs116685486	0.0341807	0.0841518	KCNJ2
740	EUR	17	72299587	72300177	7	17:72299587:G:T	rs7211132	0.538181	0.197038	SOX9
741	EUR	17	72364187	72377348	14	17:72368285:C:G	rs7224162	0.487411	0.265838	SOX9
742	EUR	17	75317196	75378864	27	17:75325036:T:C	rs2385263	0.772236	0.135998	GRB2
743	EUR	17	75871432	75956883	31	17:75955783:T:C	rs10852766	0.660469	0.0913487	ACOX1
744	EUR	17	76211862	76256792	47	17:76234554:T:C	rs7210745	0.0777716	0.0389121	RNF157
745	EUR	17	78412288	78445902	89	17:78421802:T:C	rs2376585	0.817305	0.0370748	DNAH17
746	EUR	17	78899309	78931448	19	17:78906167:T:C	rs9905388	0.404127	0.172941	TIMP2
747	EUR	17	81950931	82023440	34	17:81976318:C:A	rs35344256	0.303082	0.703352	ASPSCR1
748	EUR	18	2708111	3098258	44	18:3078288:C:T	rs111714486	0.12053	0.11273	MYOM1
749	EUR	18	2846814	2846814	1	18:2846814:A:T	rs11664106	0.370858	1	EMILIN2
750	EUR	18	23128357	23168769	22	18:23167910:G:A	rs7244739	0.800541	0.163534	CABLES1
751	EUR	18	44728713	45207081	94	18:45026059:G:C	rs12971067	0.296574	0.272066	SETBP1
752	EUR	18	44758064	44880471	18	18:44787811:G:A	rs571578878	0.0326789	0.418955	SETBP1
753	EUR	18	45168215	45173311	9	18:45169116:G:A	rs72902653	0.244072	0.117484	SETBP1
754	EUR	18	49024694	49463931	438	18:49203198:C:T	rs146591879	0.183227	0.245173	DYM
755	EUR	18	49153498	49183221	19	18:49183221:CACA:C	rs10580358;rs34869486	0.737044	0.0878129	DYM
756	EUR	18	55464257	55785882	38	18:55635090:A:G	rs7236100	0.294565	0.319255	TCF4
757	EUR	18	55534525	55604226	18	18:55572071:T:C	rs8098032	0.17481	0.0980095	TCF4
758	EUR	18	62950661	63443857	255	18:63237284:C:A	rs4987768	0.256563	0.344774	BCL2
759	EUR	18	63178651	63178651	1	18:63178651:T:C	rs12454712	0.377271	0.999999	BCL2
760	EUR	19	2149695	2194770	24	19:2172379:T:C	rs12978179	0.461127	0.0913182	DOT1L
761	EUR	19	3956721	4462573	52	19:4034136:C:T	rs113143847	0.0319928	0.321544	PIAS4
762	EUR	19	3976226	4089490	5	19:3976226:C:T	rs72976912	0.0284102	0.414111	EEF2
763	EUR	19	4058397	4509457	20	19:4502270:C:T	rs13041	0.523425	0.285592	CTB-50L17.10
764	EUR	19	4061345	4061351	2	19:4061351:G:A	rs930108805	0.0181649	0.507704	ZBTB7A
765	EUR	19	7125508	7125508	1	19:7125508:G:A	rs1799815	0.0685041	0.999993	INSR
766	EUR	19	7183540	7200154	22	19:7185170:T:C	rs58400572	0.0917341	0.101546	INSR
767	EUR	19	7207720	7224339	9	19:7211300:C:A	rs10405423	0.659641	0.709768	INSR
768	EUR	19	8302641	8580654	26	19:8340235:C:G	rs11667076	0.104048	0.0603704	KANK3
769	EUR	19	8353227	8592987	21	19:8364439:G:A	rs116843064	0.0199583	0.677044	ANGPTL4
770	EUR	19	8375840	8403601	3	19:8403601:C:T	rs2241588	0.160766	0.910023	RAB11B
771	EUR	19	8604982	8605262	2	19:8605262:C:T	rs62621197	0.0366378	0.909865	ADAMTS10
772	EUR	19	9831447	11236126	412	19:10032406:G:A	rs10410885	0.0224092	0.0752436	RDH8
773	EUR	19	9945644	9945644	1	19:9945644:C:T	rs80076900	0.0491413	0.974568	OLFM2
774	EUR	19	10221871	11043144	117	19:10221871:T:A	rs55818584	0.235154	0.174306	S1PR2
775	EUR	19	11220678	11239812	8	19:11239812:C:T	rs2278426	0.0358313	0.313687	DOCK6,ANGPTL8
776	AMR	19	11222920	11239812	12	19:11235874:C:T	rs3760782	0.323063	0.274712	DOCK6
777	EUR	19	12889286	13102463	59	19:12990545:T:C	rs115623314	0.036857	0.100486	NFIX
778	EUR	19	12964515	13055070	11	19:12973956:G:A	rs141098749	0.0923957	0.637918	DAND5
779	EUR	19	17040599	17115419	64	19:17097804:C:G	rs34358442	0.0518787	0.0547931	MYO9B
780	EUR	19	17056171	17116525	19	19:17104392:G:A	rs1060367	0.292677	0.127852	MYO9B
781	EUR	19	18272696	18287818	13	19:18282063:C:A	rs7247222	0.633497	0.404517	JUND
782	EUR	19	18281795	19179560	5	19:18971723:G:A	rs191659014	0.0105032	0.556119	SUGP2
783	EUR	19	18438739	18526004	56	19:18467063:G:C	rs4808802	0.219158	0.0769582	ELL
784	EUR	19	18464383	18479133	2	19:18464383:A:G	rs78030362	0.0754257	0.6637	ELL
785	EUR	19	19255823	19743487	19	19:19743487:C:G	rs16996277	0.0506614	0.375484	ZNF14
786	EUR	19	33235756	33533998	12	19:33246316:G:A	rs35680102	0.0395577	0.636228	SLC7A10
787	AMR	19	33240287	33443934	23	19:33281979:C:T	rs12460538	0.438471	0.38609	CEBPA
788	EUR	19	33281041	33283685	2	19:33283685:C:A	rs12461296	0.209294	0.616225	CEBPA
789	EUR	19	33294568	33304335	18	19:33298773:C:T	rs111330623	0.13678	0.097333	CEBPA
790	AMR	19	33294568	33319884	26	19:33294568:T:TC	rs112442981	0.0637001	0.140049	CEBPA
791	EUR	19	33299650	33299650	1	19:33299650:G:A	rs41355649	0.0660022	0.999991	CEBPA
792	EUR	19	33322870	33328331	11	19:33327308:C:G	rs10413354	0.126995	0.154941	CEBPA
793	EUR	19	33346477	33362354	5	19:33362354:C:T	rs56187503	0.436533	0.392656	CEBPG
794	EUR	19	33402102	33406572	6	19:33405289:G:A	rs10403360	0.424268	0.23284	PEPD
795	AMR	19	33402102	33406572	6	19:33402102:A:G	rs3786897	0.198352	0.270328	PEPD
796	EUR	19	44656818	46020500	479	19:45763572:T:C	rs17650574	0.0458186	0.532167	BHMG1
797	EUR	19	44908684	44913484	2	19:44908684:T:C	rs429358	0.154678	0.943212	APOE
798	EUR	19	45640426	45899125	55	19:45761705:C:T	rs12982642	0.0848543	0.097325	BHMG1
799	EUR	19	48655275	48746982	35	19:48714803:C:T	rs35866622	0.494146	0.146793	MAMSTR
800	EUR	19	55269119	55760908	304	19:55662185:C:T	rs310445	0.94431	0.0956738	U2AF2
801	EUR	19	55365887	55365887	1	19:55365887:G:T	rs4252578	0.0347088	0.977705	IL11
802	EUR	19	55487775	55487775	1	19:55487775:C:G	rs8103017	0.292593	1	NAT14
803	EUR	20	367544	835635	151	20:423705:G:A	rs6107302	0.688087	0.092721	RBCK1
804	EUR	20	588520	590823	2	20:588520:C:T	rs151235402	0.016288	0.519932	TCF15
805	EUR	20	5489199	6735528	173	20:5592295:T:C	rs12624603	0.172213	0.0769913	GPCPD1
806	EUR	20	5688068	5688068	1	20:5688068:C:T	rs805770	0.396299	0.99825	GPCPD1
807	EUR	20	6641038	6654862	9	20:6654619:G:A	rs6054427	0.621104	0.357609	BMP2
808	EUR	20	6689826	6734639	14	20:6694240:T:C	rs6054471	0.74065	0.148532	BMP2
809	EUR	20	6709855	6781378	21	20:6779784:C:A	rs170986	0.168513	0.789897	BMP2
810	EUR	20	10863364	10902837	8	20:10902837:A:G	rs6074197	0.325696	0.683629	JAG1
811	EUR	20	35437976	35437976	1	20:35437976:G:A	rs143384	0.594773	0.999925	GDF5
812	EUR	20	40242994	41230231	161	20:40261343:C:T	rs6071991	0.157793	0.0569599	MAFB
813	EUR	20	40513876	40551182	3	20:40551182:G:C	rs1883711	0.0331173	0.873152	MAFB
814	EUR	20	40545117	40602466	27	20:40550283:A:G	rs6029180	0.323177	0.349414	MAFB
815	EUR	20	41061702	41295639	15	20:41152292:G:A	rs6093446	0.286632	0.371926	PLCG1
816	EUR	20	46879470	46900932	4	20:46891513:A:G	rs6066101	0.612441	0.503613	EYA2
817	AMR	20	46885106	46897482	4	20:46895000:A:C	rs11700141	0.482924	0.371432	EYA2
818	EUR	20	46904709	46923095	8	20:46911895:AC:A	rs35032626	0.359451	0.392105	EYA2
819	EUR	20	47127108	47168991	30	20:47129619:A:T	rs1206825	0.551423	0.0929345	EYA2
820	EUR	20	50058098	50447293	37	20:50253691:G:GTTTA	rs146132661	0.0143019	0.366486	CEBPB
821	EUR	20	50223168	50223168	1	20:50223168:G:A	rs17789520	0.09173	0.991638	CEBPB
822	EUR	20	52172664	53142382	95	20:52190860:G:A	rs6068092	0.217928	0.238392	ZFP64
823	EUR	20	52297692	52430426	49	20:52346704:A:G	rs2904155	0.62669	0.0540238	ZFP64
824	EUR	20	52937082	53091065	23	20:52946521:C:T	rs6013574	0.062128	0.165383	TSHZ2
825	EUR	20	53079553	53089272	4	20:53079553:A:T	rs1892204	0.496404	0.451513	TSHZ2
826	EUR	20	57560013	57562778	8	20:57560143:C:T	rs1328757	0.466053	0.292179	PCK1
827	EUR	20	62808653	62819980	2	20:62819980:C:T	rs61734651	0.0689364	0.542662	COL9A3
828	EUR	20	63920500	64221507	17	20:64069306:C:T	rs113298497	0.0105715	0.238249	TCEA2
829	EUR	20	64060707	64080106	2	20:64080106:C:T	rs8126001	0.487425	0.818363	RGS19
830	EUR	21	14919157	15394805	150	21:15044490:G:A	rs2823021	0.209794	0.161545	NRIP1
831	EUR	21	15149761	15187798	37	21:15149761:A:G	rs2823096	0.185899	0.393499	NRIP1
832	EUR	21	33888177	34353445	175	21:34247628:C:T	rs7281592	0.14434	0.206427	MRPS6
833	EUR	21	34221526	34221526	1	21:34221526:G:A	rs28451064	0.130925	0.999997	MRPS6
834	EUR	21	34269826	34345663	28	21:34341485:A:C	rs6517225	0.587113	0.35642	KCNE2
835	EUR	21	35376199	35396974	5	21:35376199:A:C	rs4507181	0.555606	0.930407	RUNX1
836	EUR	21	35463278	35463278	1	21:35463278:T:C	rs79593853	0.0778756	0.973582	RUNX1
837	EUR	21	38080576	38240016	54	21:38154315:G:A	rs2836171	0.455136	0.340133	DSCR8
838	EUR	21	45128218	46149227	110	21:45804350:C:T	rs73234725	0.0651244	0.0988331	PCBP3
839	EUR	21	45359028	45366121	14	21:45363370:T:C	rs11088991	0.57696	0.103881	COL18A1
840	EUR	21	46106326	46137619	25	21:46127172:G:T	rs13050201	0.496072	0.146063	COL6A2
841	EUR	22	27009362	31632876	303	22:29029604:AC:A	rs199565856	0.0157262	0.0242332	ZNRF3
842	EUR	22	27253617	27253617	1	22:27253617:G:A	rs56837868	0.0718054	0.991654	MN1
843	AMR	22	28765025	28955042	56	22:28861445:G:A	rs118029575	0.114772	0.0664162	ZNRF3
844	EUR	22	28866537	28949902	28	22:28937135:C:T	rs7290364	0.0353715	0.0637103	ZNRF3
845	EUR	22	29053489	29059699	2	22:29053489:A:G	rs2294239	0.428636	0.942098	ZNRF3
846	EUR	22	30281733	30308076	8	22:30281733:C:T	rs13056562	0.130948	0.756006	GATSL3
847	EUR	22	30613833	30650600	37	22:30650600:T:C	rs5994328	0.557773	0.118501	SLC35E4
848	EUR	22	31170191	31474414	79	22:31349288:A:C	rs9609263	0.421789	0.166439	PATZ1
849	EUR	22	35257480	35313072	99	22:35289142:AAAAG:A	rs543826391;rs71939802;rs147090640	0.649602	0.0189634	HMGXB4
850	EUR	22	46794838	46849818	33	22:46818878:G:GT	rs148229189	0.262753	0.12559	TBC1D22A
851	EUR	23	38149868	38158719	3	23:38149868:G:A	rs35318931	0.0866925	0.90024	SRPX,RP5-972B16.2
852	EUR	23	45506573	45658701	32	23:45528112:T:C	rs7056537	0.395212	0.0814011	CXorf36
853	EUR	23	45775174	45775174	1	23:45775174:C:A	rs56976399	0.325105	0.996338	CXorf36
854	EUR	23	45959034	46020912	93	23:45959034:T:C	rs5906128	0.839624	0.0410672	KRBOX4
855	EUR	23	66708642	67164082	180	23:66892447:A:G	rs6624239	0.858958	0.128281	EDA2R
856	EUR	23	78287323	81052159	1336	23:80296426:G:A	rs56197033	0.142488	0.155327	FAM46D
857	EUR	23	79398148	79438365	41	23:79434949:GA:G	rs397895566;rs35904482	0.61695	0.0462735	ITM2A
858	EUR	23	105786667	105958608	5	23:105786667:C:T	rs6622010	0.375191	0.419985	IL1RAPL2
859	EUR	23	110441226	110696967	228	23:110518366:A:T	rs5942952	0.383626	0.0247781	RGAG1
860	AFR	23	132511974	132528191	2	23:132511974:G:A	rs147593525	0.0254426	0.644261	MBNL3
861	EUR	23	136208025	136208025	1	23:136208025:C:T	rs113303918	0.0272826	0.999792	FHL1
862	EUR	6				6:30690462:C:A	rs1075496	0.444168		NRM
863	EUR	6				6:30887664:T:A	rs114628100	0.0115859		DDR1
864	EUR	6				6:31296356:G:C	rs2524139	0.702574		HLA-C
865	EUR	6				6:32475489:T:C	rs9269109	0.695974		HLA-DRA
866	EUR	6				6:33464932:A:G	rs4711325	0.358635		ZBTB9
867	EUR	6				6:34219968:G:A	rs569521865	0.0471766		HMGA1
868	EUR	6				6:34635526:T:C	rs2492862	0.214677		C6orf106

## Sheet: Supp. Data 3
Supplementary Data 3. Associations by ancestry and cohort for the genes identified in the gene-burden discovery analysis.
P-values are based on two-sided Wald tests.
Abbreviations: UKB, UK Biobank; MALMO, Malmo Diet and Cancer Study; MCPS, Mexico City Prospective Study; EUR, European-ancestry; EAS, East-Asian ancestry; AFR, African ancestry; AMR, American ancestry; SAS, South-Asian ancestry; pLOF, predicted loss of function; AAF, alternative allele frequency; CI, confidence intervals; SD, standard deviation; BMI, body mass index; p, P-value; RR, reference-ref…
Gene	Ancestry	Cohort	Genetic exposure, variant type; frequency cutoff in %	AAF, fraction of 1	Beta (95% CI) per allele in SD units of BMI-adjusted waist-hip ratio	Beta (95% CI) per allele in ratio units of BMI-adjusted waist-hip ratio	p	Total sample size	Genotype counts, RR|RA|AA genotypes	p-value for heterogeneity in effect estimates between ancestries	I2
ABCA1	AFR	UKB	pLOF plus deleterious missense (5/5); AAF < 1%	0.00804649	0.0525 (-0.1036,0.2086)	0.0043 (-0.0084,0.017)	0.51	8948	8,804|144|0	0.619	0
	AMR	MCPS		0.00787695	-0.0433 (-0.0825,-0.004)	-0.0035 (-0.0067,-3e-04)	0.0307	138188	136,014|2,171|3
		UKB		0.00993377	-0.0894 (-0.5785,0.3997)	-0.0073 (-0.0472,0.0326)	0.72	604	592|12|0
	EAS			0.00771675	-0.1876 (-0.4974,0.1222)	-0.0153 (-0.0406,0.01)	0.235	2203	2,169|34|0
	EUR	MALMO		0.00909091	-0.0883 (-0.1701,-0.0065)	-0.0072 (-0.0139,-5e-04)	0.0344	28875	28,350|525|0
		UKB		0.00842721	-0.0617 (-0.0833,-0.0402)	-0.005 (-0.0068,-0.0033)	1.96e-08	429442	422,211|7,224|7
	SAS			0.0282748	-0.0255 (-0.1035,0.0524)	-0.0021 (-0.0084,0.0043)	0.521	10115	9,550|558|7
ACVR1C	AFR	UKB	pLOF plus deleterious missense (5/5); AAF < 1%	0.000782298	-0.3821 (-0.8782,0.1139)	-0.0312 (-0.0716,0.0093)	0.131	8948	8,934|14|0	0.648	0
	AMR	MCPS		0.00229036	-0.1019 (-0.1742,-0.0296)	-0.0083 (-0.0142,-0.0024)	0.00575	138188	137,556|631|1
		UKB		0.00248344	-0.4057 (-1.5684,0.7569)	-0.0331 (-0.1279,0.0617)	0.494	604	601|3|0
	EAS			0.00068089	-0.0645 (-1.1027,0.9738)	-0.0053 (-0.0899,0.0794)	0.903	2203	2,200|3|0
	EUR	MALMO		0.00152381	-0.2492 (-0.4474,-0.0509)	-0.0203 (-0.0365,-0.0042)	0.0138	28875	28,787|88|0
		UKB		0.00269536	-0.1646 (-0.2025,-0.1267)	-0.0134 (-0.0165,-0.0103)	1.74e-17	429442	427,128|2,313|1
	SAS			0.000247158	-0.2092 (-1.0259,0.6076)	-0.0171 (-0.0837,0.0496)	0.616	10115	10,110|5|0
AIFM2	AFR	UKB	pLOF plus deleterious missense (1/5); AAF < 1%	0.00871703	-0.0099 (-0.1609,0.141)	-8e-04 (-0.0131,0.0115)	0.897	8948	8,792|156|0	0.255	0.2288
	AMR	MCPS		0.0146359	0.0202 (-0.0087,0.0492)	0.0017 (-7e-04,0.004)	0.171	138188	134,153|4,025|10
		UKB		0.0115894	0.2807 (-0.1695,0.7309)	0.0229 (-0.0138,0.0596)	0.222	604	590|14|0
	EAS	UKB		0.00726282	0.1164 (-0.2027,0.4355)	0.0095 (-0.0165,0.0355)	0.475	2203	2,171|32|0
	EUR	MALMO		0.00891775	0.0954 (0.0128,0.178)	0.0078 (0.001,0.0145)	0.0236	28875	28,360|515|0
		UKB		0.0149764	0.0565 (0.0403,0.0728)	0.0046 (0.0033,0.0059)	9.09e-12	429442	416,618|12,785|39
	SAS			0.0128028	0.0741 (-0.0405,0.1886)	0.006 (-0.0033,0.0154)	0.205	10115	9,858|255|2
ANKRD12	AFR	UKB	pLOF; AAF < 1%	0.000558784	0.3611 (-0.2263,0.9485)	0.0294 (-0.0185,0.0774)	0.228	8948	8,938|10|0	0.284	0.2054
	AMR	MCPS		0.000235187	0.0753 (-0.15,0.3007)	0.0061 (-0.0122,0.0245)	0.512	138188	138,123|65|0
	EUR	MALMO		0.000242424	0.3754 (-0.121,0.8718)	0.0306 (-0.0099,0.0711)	0.138	28875	28,861|14|0
		UKB		0.000367919	0.354 (0.2516,0.4563)	0.0289 (0.0205,0.0372)	1.2e-11	429442	429,126|316|0
	SAS			0.000346021	0.2212 (-0.4701,0.9126)	0.018 (-0.0383,0.0744)	0.531	10115	10,108|7|0
CALCRL	AFR	UKB	pLOF plus deleterious missense (1/5); AAF < 1%	0.00229101	-0.4026 (-0.6934,-0.1117)	-0.0328 (-0.0566,-0.0091)	0.00667	8948	8,907|41|0	0.0148	0.6205
	AMR	MCPS		0.00158842	-0.0989 (-0.1856,-0.0122)	-0.0081 (-0.0151,-0.001)	0.0253	138188	137,750|437|1
		UKB		0.0372517	0.1016 (-0.1624,0.3657)	0.0083 (-0.0132,0.0298)	0.451	604	559|45|0
	EAS			0.0213345	0.0215 (-0.1683,0.2113)	0.0018 (-0.0137,0.0172)	0.824	2203	2,109|94|0
	EUR	MALMO		0.0058355	-0.0705 (-0.1717,0.0308)	-0.0057 (-0.014,0.0025)	0.173	28875	28,540|333|2
		UKB		0.00435565	-0.0929 (-0.1228,-0.063)	-0.0076 (-0.01,-0.0051)	1.09e-09	429442	425,702|3,739|1
	SAS			0.00202669	0.3194 (0.0332,0.6055)	0.0261 (0.0027,0.0494)	0.0287	10115	10,074|41|0
CD36	AFR	UKB	pLOF plus deleterious missense (5/5); AAF < 1%	0.0700156	0.0318 (-0.0247,0.0884)	0.0026 (-0.002,0.0072)	0.27	8948	7,707|1,229|12	0.406	0.0247
	AMR	MCPS		0.0195133	0.0499 (0.0246,0.0751)	0.0041 (0.002,0.0061)	0.000107	138188	132,804|5,375|9
		UKB		0.0165563	0.063 (-0.335,0.461)	0.0051 (-0.0273,0.0376)	0.756	604	584|20|0
	EAS			0.0442578	-0.0434 (-0.1787,0.0918)	-0.0035 (-0.0146,0.0075)	0.529	2203	2,008|195|0
	EUR	MALMO		0.00445022	0.0199 (-0.0969,0.1367)	0.0016 (-0.0079,0.0111)	0.739	28875	28,618|257|0
		UKB		0.00430908	0.0656 (0.0354,0.0958)	0.0053 (0.0029,0.0078)	2.11e-05	429442	425,742|3,699|1
	SAS			0.0181414	-0.03 (-0.1259,0.066)	-0.0024 (-0.0103,0.0054)	0.541	10115	9,756|351|8
INHBE	AFR	UKB	pLOF; AAF < 1%	0.000111757	-1.5214 (-2.8325,-0.2104)	-0.1241 (-0.231,-0.0172)	0.0229	8948	8,946|2|0	0.123	0.4494
	AMR	MCPS		0.000217096	-0.1719 (-0.4037,0.06)	-0.014 (-0.0329,0.0049)	0.146	138188	138,129|58|1
	EUR	MALMO		0.000450216	0.1306 (-0.2337,0.4949)	0.0107 (-0.0191,0.0404)	0.482	28875	28,849|26|0
		UKB		0.00117012	-0.175 (-0.2324,-0.1175)	-0.0143 (-0.019,-0.0096)	2.41e-09	429442	428,437|1,005|0
	SAS			0.000247158	0.1362 (-0.681,0.9534)	0.0111 (-0.0555,0.0778)	0.744	10115	10,110|5|0
INSR	AFR	UKB	pLOF plus deleterious missense (5/5); AAF < 1%	0.00234689	-0.1756 (-0.4626,0.1113)	-0.0143 (-0.0377,0.0091)	0.23	8948	8,906|42|0	0.428	0
	AMR	MCPS		0.00277882	-0.0315 (-0.0972,0.0341)	-0.0026 (-0.0079,0.0028)	0.346	138188	137,421|766|1
		UKB		0.0057947	-0.6263 (-1.293,0.0405)	-0.0511 (-0.1055,0.0033)	0.0656	604	597|7|0
	EAS			0.000907853	-0.5177 (-1.4128,0.3774)	-0.0422 (-0.1152,0.0308)	0.257	2203	2,199|4|0
	EUR	MALMO		0.0107013	-0.0746 (-0.1493,0)	-0.0061 (-0.0122,0)	0.0502	28875	28,263|606|6
		UKB		0.00774028	-0.0767 (-0.0991,-0.0543)	-0.0063 (-0.0081,-0.0044)	2e-11	429442	422,813|6,610|19
	SAS			0.0248641	-0.0945 (-0.1761,-0.0128)	-0.0077 (-0.0144,-0.001)	0.0234	10115	9,624|479|12
KEAP1	AFR	UKB	pLOF plus deleterious missense (1/5); AAF < 1%	0.00385561	-0.1047 (-0.3297,0.1203)	-0.0085 (-0.0269,0.0098)	0.362	8948	8,879|69|0	0.502	0
	AMR	MCPS		0.00674805	0.0814 (0.0392,0.1237)	0.0066 (0.0032,0.0101)	0.000157	138188	136,331|1,849|8
		UKB		0.0057947	-0.1865 (-0.8024,0.4294)	-0.0152 (-0.0655,0.035)	0.553	604	597|7|0
	EAS			0.00113482	0.2424 (-0.5586,1.0433)	0.0198 (-0.0456,0.0851)	0.553	2203	2,198|5|0
	EUR	MALMO		0.00304762	0.1184 (-0.0211,0.2579)	0.0097 (-0.0017,0.021)	0.0961	28875	28,700|174|1
		UKB		0.00470494	0.0976 (0.0688,0.1263)	0.008 (0.0056,0.0103)	2.92e-11	429442	425,402|4,039|1
	SAS			0.00608008	0.0071 (-0.1586,0.1727)	6e-04 (-0.0129,0.0141)	0.933	10115	9,992|123|0
PDE3B	AFR	UKB	pLOF plus deleterious missense (5/5); AAF < 0.1%	0.00145284	0.0914 (-0.2727,0.4556)	0.0075 (-0.0222,0.0372)	0.623	8948	8,922|26|0	0.115	0.4346
	AMR	MCPS		0.000929893	-0.0996 (-0.2131,0.0138)	-0.0081 (-0.0174,0.0011)	0.0853	138188	137,931|257|0
		UKB		0.000827815	-0.9002 (-2.5477,0.7474)	-0.0734 (-0.2078,0.061)	0.284	604	603|1|0
	EUR	MALMO		0.000987013	-0.2685 (-0.5145,-0.0225)	-0.0219 (-0.042,-0.0018)	0.0324	28875	28,818|57|0
		UKB		0.00243572	-0.1983 (-0.2382,-0.1585)	-0.0162 (-0.0194,-0.0129)	1.84e-22	429442	427,350|2,092|0
	SAS			0.00128522	0.1249 (-0.2338,0.4835)	0.0102 (-0.0191,0.0394)	0.495	10115	10,089|26|0
PLIN1	AFR	UKB	pLOF plus deleterious missense (5/5); AAF < 1%	0.00251453	-0.254 (-0.5312,0.0233)	-0.0207 (-0.0433,0.0019)	0.0726	8948	8,903|45|0	0.253	0.2306
	AMR	MCPS		0.00573856	-0.1761 (-0.2219,-0.1303)	-0.0144 (-0.0181,-0.0106)	4.59e-14	138188	136,608|1,574|6
		UKB		0.000827815	-0.8627 (-2.5278,0.8024)	-0.0704 (-0.2062,0.0655)	0.31	604	603|1|0
	EAS			0.00113482	0.4555 (-0.3834,1.2944)	0.0372 (-0.0313,0.1056)	0.287	2203	2,198|5|0
	EUR	MALMO		0.00128139	-0.0971 (-0.313,0.1189)	-0.0079 (-0.0255,0.0097)	0.378	28875	28,801|74|0
		UKB		0.00150777	-0.228 (-0.2786,-0.1774)	-0.0186 (-0.0227,-0.0145)	1.05e-18	429442	428,147|1,295|0
	SAS			0.00133465	-0.4274 (-0.7793,-0.0755)	-0.0349 (-0.0636,-0.0062)	0.0173	10115	10,088|27|0
PLIN4	AFR	UKB	pLOF; AAF < 1%	0.00134108	0.024 (-0.3551,0.4032)	0.002 (-0.029,0.0329)	0.901	8948	8,924|24|0	0.162	0.3492
	AMR	MCPS		0.00403436	0.045 (-0.0095,0.0995)	0.0037 (-8e-04,0.0081)	0.106	138188	137,076|1,109|3
		UKB		0.00248344	0.6876 (-0.2603,1.6356)	0.0561 (-0.0212,0.1334)	0.155	604	601|3|0
	EAS			0.00272356	0.2056 (-0.3133,0.7246)	0.0168 (-0.0256,0.0591)	0.437	2203	2,191|12|0
	EUR	MALMO		0.00223377	0.097 (-0.0656,0.2595)	0.0079 (-0.0053,0.0212)	0.242	28875	28,747|127|1
		UKB		0.00292473	0.1348 (0.0984,0.1711)	0.011 (0.008,0.014)	3.63e-13	429442	426,934|2,504|4
	SAS			0.00479486	0.152 (-0.0347,0.3387)	0.0124 (-0.0028,0.0276)	0.111	10115	10,019|95|1
PLXND1	AFR	UKB	pLOF plus deleterious missense (1/5); AAF < 1%	0.0699039	-0.0231 (-0.0796,0.0335)	-0.0019 (-0.0065,0.0027)	0.424	8948	7,704|1,237|7	0.367	0.0811
	AMR	MCPS		0.0408899	-0.0342 (-0.052,-0.0165)	-0.0028 (-0.0042,-0.0013)	0.00016	138188	126,949|11,177|62
		UKB		0.0339404	0.0793 (-0.1885,0.3472)	0.0065 (-0.0154,0.0283)	0.561	604	564|39|1
	EAS			0.0472084	0.1215 (-0.0094,0.2525)	0.0099 (-8e-04,0.0206)	0.0689	2203	1,996|206|1
	EUR	MALMO		0.0139394	-0.0527 (-0.1191,0.0137)	-0.0043 (-0.0097,0.0011)	0.12	28875	28,071|803|1
		UKB		0.0162874	-0.0292 (-0.0449,-0.0136)	-0.0024 (-0.0037,-0.0011)	0.000252	429442	415,469|13,957|16
	SAS			0.045477	-0.0346 (-0.0975,0.0284)	-0.0028 (-0.008,0.0023)	0.282	10115	9,200|910|5
PPARG	AFR	UKB	pLOF plus deleterious missense (1/5); AAF < 1%	0.00782298	0.0747 (-0.0836,0.233)	0.0061 (-0.0068,0.019)	0.355	8948	8,808|140|0	0.94	0
	AMR	MCPS		0.00104206	0.0973 (-0.0099,0.2045)	0.0079 (-8e-04,0.0167)	0.0754	138188	137,900|288|0
		UKB		0.00496689	0.0537 (-0.6139,0.7213)	0.0044 (-0.0501,0.0588)	0.875	604	598|6|0
	EAS			0.00295052	0.055 (-0.5147,0.6247)	0.0045 (-0.042,0.051)	0.85	2203	2,190|13|0
	EUR	MALMO		0.00141991	0.132 (-0.0732,0.3373)	0.0108 (-0.006,0.0275)	0.207	28875	28,793|82|0
		UKB		0.00110026	0.1563 (0.097,0.2155)	0.0127 (0.0079,0.0176)	2.34e-07	429442	428,497|945|0
	SAS			0.00222442	0.1801 (-0.0934,0.4536)	0.0147 (-0.0076,0.037)	0.197	10115	10,070|45|0
SLC5A3	AFR	UKB	pLOF plus deleterious missense (5/5); AAF < 1%	0.00184399	0.2708 (-0.0527,0.5944)	0.0221 (-0.0043,0.0485)	0.101	8948	8,915|33|0	0.106	0.4274
	AMR	MCPS		0.00591947	0.0112 (-0.034,0.0564)	9e-04 (-0.0028,0.0046)	0.627	138188	136,555|1,630|3
		UKB		0.00910596	0.2492 (-0.2612,0.7595)	0.0203 (-0.0213,0.062)	0.339	604	593|11|0
	EAS			0.000453926	0.3666 (-0.8961,1.6292)	0.0299 (-0.0731,0.1329)	0.569	2203	2,201|2|0
	EUR	MALMO		0.00718615	0.0423 (-0.0488,0.1334)	0.0034 (-0.004,0.0109)	0.363	28875	28,463|409|3
		UKB		0.00853433	0.0718 (0.0504,0.0931)	0.0059 (0.0041,0.0076)	4.5e-11	429442	422,135|7,284|23
	SAS			0.00370737	-0.1022 (-0.312,0.1076)	-0.0083 (-0.0255,0.0088)	0.34	10115	10,041|73|1
STAB1	AFR	UKB	pLOF plus deleterious missense (5/5); AAF < 0.1%	0.00558784	-0.1585 (-0.3509,0.034)	-0.0129 (-0.0286,0.0028)	0.107	8948	8,848|100|0	0.848	0
	AMR	MCPS		0.00552508	-0.0632 (-0.1103,-0.0161)	-0.0052 (-0.009,-0.0013)	0.00856	138188	136,663|1,523|2
		UKB		0.00993377	0.2691 (-0.2325,0.7708)	0.022 (-0.019,0.0629)	0.293	604	592|12|0
	EAS			0.00953246	-0.0502 (-0.3345,0.2341)	-0.0041 (-0.0273,0.0191)	0.729	2203	2,161|42|0
	EUR	MALMO		0.00692641	-0.0752 (-0.17,0.0195)	-0.0061 (-0.0139,0.0016)	0.12	28875	28,475|400|0
		UKB		0.00690547	-0.065 (-0.0889,-0.041)	-0.0053 (-0.0073,-0.0033)	1.1e-07	429442	423,514|5,925|3
	SAS			0.0131488	-0.0611 (-0.1737,0.0514)	-0.005 (-0.0142,0.0042)	0.287	10115	9,852|260|3

## Sheet: Supp. Data 4
Supplementary Data 4. Rare coding variants in genes identified in the gene-burden discovery analyses.
P-values are based on two-sided Wald tests obtained from fixed-effect meta-analysis.
Abbreviations: pLOF, predicted loss of function; CPRA, chromosome position reference alternative; RR, reference-reference homozygous genotype; RA, reference-alternative heterozygous genotype; AA, alternative-alternative homozygous genotype; BMI, body mass index; HGVS, human genome variation society; SD, standard deviation; BMI, body mass index; CI, confidence interval; p, P-value; AAF alternative…
Population	Gene	Genetic exposure, variant type; allele frequency cut-off in %	CPRA	RSID	Variant Effect	AAF, fraction of 1	Affected transcripts	cDNA Effect HGVS	Protein effect
All	ABCA1	pLOF plus deleterious missense (5/5); AAF < 1%	9:104804633:CTA:C		frameshift	6.98581e-06	ENST00000374736	c.4550_4551delTA	p.Ile1517fs
All	ABCA1	pLOF plus deleterious missense (5/5); AAF < 1%	9:104784328:TC:T	rs748538360	frameshift	0.000209859	ENST00000374736	c.6772delG	p.Glu2258fs
All	ABCA1	pLOF plus deleterious missense (5/5); AAF < 1%	9:104793286:CA:C		frameshift	3.61826e-06	ENST00000374736	c.5520delT	p.Phe1840fs
All	ABCA1	pLOF plus deleterious missense (5/5); AAF < 1%	9:104889157:GATAA:G		frameshift	1.16442e-06	ENST00000374736:ENST00000423487	c.101_104delTTAT:c.101_104delTTAT	p.Phe34fs:p.Phe34fs
All	ABCA1	pLOF plus deleterious missense (5/5); AAF < 1%	9:104861729:G:GGA		frameshift	2.3286e-06	ENST00000374736:ENST00000423487:ENST00000374733	c.491_492dupTC:c.491_492dupTC:c.311_312dupTC	p.Pro165fs:p.Pro165fs:p.Pro105fs
All	ABCA1	pLOF plus deleterious missense (5/5); AAF < 1%	9:104784350:GA:G		frameshift	2.3286e-06	ENST00000374736	c.6750delT	p.Leu2251fs
All	ABCA1	pLOF plus deleterious missense (5/5); AAF < 1%	9:104855803:CA:C		frameshift	2.17096e-05	ENST00000423487	c.1005delT	p.His335fs
All	ABCA1	pLOF plus deleterious missense (5/5); AAF < 1%	9:104856065:AATGTCATCAC:A	rs1318470817	frameshift	9.31482e-06	ENST00000423487	c.734_743delGTGATGACAT	p.Cys245fs
All	ABCA1	pLOF plus deleterious missense (5/5); AAF < 1%	9:104794452:C:CA		frameshift	7.23652e-06	ENST00000374736	c.5440dupT	p.Cys1814fs
All	ABCA1	pLOF plus deleterious missense (5/5); AAF < 1%	9:104855892:ACACT:A	rs974825858	frameshift	4.65729e-06	ENST00000423487	c.913_916delAGTG	p.Ser305fs
All	ABCA1	pLOF plus deleterious missense (5/5); AAF < 1%	9:104821400:GA:G		frameshift	1.86288e-05	ENST00000374736	c.2934delT	p.Gln980fs
All	ABCA1	pLOF plus deleterious missense (5/5); AAF < 1%	9:104800516:A:AT		frameshift	1.1643e-06	ENST00000374736	c.4766dupA	p.Asn1589fs
All	ABCA1	pLOF plus deleterious missense (5/5); AAF < 1%	9:104855907:CA:C	rs772393553	frameshift	3.18523e-05	ENST00000423487	c.901delT	p.Cys301fs
All	ABCA1	pLOF plus deleterious missense (5/5); AAF < 1%	9:104802123:TTGAG:T		frameshift	3.4929e-06	ENST00000374736	c.4625_4628delCTCA	p.Thr1542fs
All	ABCA1	pLOF plus deleterious missense (5/5); AAF < 1%	9:104788471:CT:C		frameshift	1.1643e-06	ENST00000374736	c.6023delA	p.Glu2008fs
All	ABCA1	pLOF plus deleterious missense (5/5); AAF < 1%	9:104798584:A:ACTGATGTGGTCATCCT		frameshift	1.1643e-06	ENST00000374736	c.4957_4958insAGGATGACCACATCAG	p.Val1653fs
All	ABCA1	pLOF plus deleterious missense (5/5); AAF < 1%	9:104786306:T:TA		frameshift	1.1643e-06	ENST00000374736	c.6392dupT	p.Asn2133fs
All	ABCA1	pLOF plus deleterious missense (5/5); AAF < 1%	9:104831746:TC:T		frameshift	7.23652e-06	ENST00000374736	c.1590delG	p.Lys531fs
All	ABCA1	pLOF plus deleterious missense (5/5); AAF < 1%	9:104855993:C:CAT		frameshift	1.1643e-06	ENST00000423487	c.814_815dupAT	p.Met272fs
All	ABCA1	pLOF plus deleterious missense (5/5); AAF < 1%	9:104822604:AC:A		frameshift	2.3286e-06	ENST00000374736	c.2719delG	p.Val907fs
All	ABCA1	pLOF plus deleterious missense (5/5); AAF < 1%	9:104883118:TAAAA:T		frameshift	7.23652e-06	ENST00000374736:ENST00000423487:ENST00000374733	c.338_341delTTTT:c.338_341delTTTT:c.158_161delTTTT	p.Leu113fs:p.Leu113fs:p.Leu53fs
All	ABCA1	pLOF plus deleterious missense (5/5); AAF < 1%	9:104831041:G:GC	rs766144819	frameshift	5.28517e-06	ENST00000374736	c.1775dupG	p.Phe593fs
All	ABCA1	pLOF plus deleterious missense (5/5); AAF < 1%	9:104790949:CT:C		frameshift	1.1643e-06	ENST00000374736	c.5899delA	p.Arg1967fs
All	ABCA1	pLOF plus deleterious missense (5/5); AAF < 1%	9:104794392:C:CT	rs1469940879	frameshift	1.1643e-06	ENST00000374736	c.5500dupA	p.Arg1834fs
All	ABCA1	pLOF plus deleterious missense (5/5); AAF < 1%	9:104855832:AC:A		frameshift	2.32861e-06	ENST00000423487	c.976delG	p.Val326fs
All	ABCA1	pLOF plus deleterious missense (5/5); AAF < 1%	9:104861753:AC:A		frameshift	1.08549e-05	ENST00000374736:ENST00000423487:ENST00000374733	c.468delG:c.468delG:c.288delG	p.Phe157fs:p.Phe157fs:p.Phe97fs
All	ABCA1	pLOF plus deleterious missense (5/5); AAF < 1%	9:104818780:GGA:G	rs387906414	frameshift	3.49291e-06	ENST00000374736	c.3343_3344delTC	p.Ser1115fs
All	ABCA1	pLOF plus deleterious missense (5/5); AAF < 1%	9:104845544:AAGGG:A		frameshift	1.16432e-06	ENST00000374736	c.742_745delCCCT	p.Pro248fs
All	ABCA1	pLOF plus deleterious missense (5/5); AAF < 1%	9:104796134:A:AC		frameshift	1.16495e-06	ENST00000374736	c.5300_5301insG	p.Tyr1767fs
All	ABCA1	pLOF plus deleterious missense (5/5); AAF < 1%	9:104796405:GC:G		frameshift	1.1643e-06	ENST00000374736	c.5140delG	p.Ala1714fs
All	ABCA1	pLOF plus deleterious missense (5/5); AAF < 1%	9:104793229:CT:C	rs1439949325	frameshift	2.32861e-06	ENST00000374736	c.5577delA	p.Val1861fs
All	ABCA1	pLOF plus deleterious missense (5/5); AAF < 1%	9:104820062:CA:C		frameshift	1.1643e-06	ENST00000374736	c.2967delT	p.Val990fs
All	ABCA1	pLOF plus deleterious missense (5/5); AAF < 1%	9:104799941:AT:A		frameshift	3.61826e-06	ENST00000374736	c.4820delA	p.Asn1607fs
All	ABCA1	pLOF plus deleterious missense (5/5); AAF < 1%	9:104855905:C:CA		frameshift	4.94315e-05	ENST00000423487	c.903dupT	p.Val302fs
All	ABCA1	pLOF plus deleterious missense (5/5); AAF < 1%	9:104840366:TG:T	rs780226263	frameshift	1.73166e-05	ENST00000374736	c.966delC	p.Asn323fs
All	ABCA1	pLOF plus deleterious missense (5/5); AAF < 1%	9:104889102:AT:A		frameshift	1.1643e-06	ENST00000374736:ENST00000423487	c.159delA:c.159delA	p.Glu53fs:p.Glu53fs
All	ABCA1	pLOF plus deleterious missense (5/5); AAF < 1%	9:104889158:AT:A		frameshift	1.7316e-05	ENST00000374736:ENST00000423487	c.103delA:c.103delA	p.Ile35fs:p.Ile35fs
All	ABCA1	pLOF plus deleterious missense (5/5); AAF < 1%	9:104884553:T:TTA		frameshift	2.3286e-06	ENST00000374736:ENST00000423487	c.174_175dupTA:c.174_175dupTA	p.Lys59fs:p.Lys59fs
All	ABCA1	pLOF plus deleterious missense (5/5); AAF < 1%	9:104827026:GA:G		frameshift	1.1643e-06	ENST00000374736	c.2258delT	p.Ile753fs
All	ABCA1	pLOF plus deleterious missense (5/5); AAF < 1%	9:104855889:G:GA		frameshift	1.1643e-06	ENST00000423487	c.919dupT	p.Ser307fs
All	ABCA1	pLOF plus deleterious missense (5/5); AAF < 1%	9:104831678:CT:C		frameshift	1.1643e-06	ENST00000374736	c.1658delA	p.Lys553fs
All	ABCA1	pLOF plus deleterious missense (5/5); AAF < 1%	9:104786363:AG:A	rs1309681331	frameshift	5.82151e-06	ENST00000374736	c.6335delC	p.Thr2112fs
All	ABCA1	pLOF plus deleterious missense (5/5); AAF < 1%	9:104818818:TG:T		frameshift	3.61826e-06	ENST00000374736	c.3306delC	p.Ile1103fs
All	ABCA1	pLOF plus deleterious missense (5/5); AAF < 1%	9:104855796:C:CT	rs748274326	frameshift	1.7316e-05	ENST00000423487	c.1012dupA	p.Ser338fs
All	ABCA1	pLOF plus deleterious missense (5/5); AAF < 1%	9:104792839:T:TTC		frameshift	3.4929e-06	ENST00000374736	c.5702_5703dupGA	p.Ile1902fs
All	ABCA1	pLOF plus deleterious missense (5/5); AAF < 1%	9:104855811:CA:C		frameshift	4.65721e-06	ENST00000423487	c.997delT	p.Trp333fs
All	ABCA1	pLOF plus deleterious missense (5/5); AAF < 1%	9:104809509:CT:C		frameshift	1.1643e-06	ENST00000374736	c.4230delA	p.Asp1411fs
All	ABCA1	pLOF plus deleterious missense (5/5); AAF < 1%	9:104831058:G:GC		frameshift	3.49321e-06	ENST00000374736	c.1758dupG	p.Arg587fs
All	ABCA1	pLOF plus deleterious missense (5/5); AAF < 1%	9:104800542:TA:T		frameshift	1.1643e-06	ENST00000374736	c.4740delT	p.Phe1580fs
All	ABCA1	pLOF plus deleterious missense (5/5); AAF < 1%	9:104785625:TA:T		frameshift	1.16432e-06	ENST00000374736	c.6415delT	p.Tyr2139fs
All	ABCA1	pLOF plus deleterious missense (5/5); AAF < 1%	9:104855739:AAATATTCAAATGC:A	rs755917732	frameshift	3.37651e-05	ENST00000423487	c.1057_1069delGCATTTGAATATT	p.Ala353fs
All	ABCA1	pLOF plus deleterious missense (5/5); AAF < 1%	9:104832732:GT:G		frameshift	1.7316e-05	ENST00000374736	c.1350delA	p.Glu450fs
All	ABCA1	pLOF plus deleterious missense (5/5); AAF < 1%	9:104818745:T:TAGTA		frameshift	1.16431e-06	ENST00000374736	c.3376_3379dupTACT	p.Tyr1127fs
All	ABCA1	pLOF plus deleterious missense (5/5); AAF < 1%	9:104883118:TA:T		frameshift	1.16431e-06	ENST00000374736:ENST00000423487:ENST00000374733	c.341delT:c.341delT:c.161delT	p.Leu114fs:p.Leu114fs:p.Leu54fs
All	ABCA1	pLOF plus deleterious missense (5/5); AAF < 1%	9:104824496:G:GTC		frameshift	2.3286e-06	ENST00000374736	c.2624_2625insGA	p.His875fs
All	ABCA1	pLOF plus deleterious missense (5/5); AAF < 1%	9:104883038:CT:C		frameshift	7.23652e-06	ENST00000374736:ENST00000423487:ENST00000374733	c.421delA:c.421delA:c.241delA	p.Asn141fs:p.Asn141fs:p.Asn81fs
All	ABCA1	pLOF plus deleterious missense (5/5); AAF < 1%	9:104825768:G:GAAGC		frameshift	5.58784e-05	ENST00000374736	c.2453_2456dupGCTT	p.Phe819fs
All	ABCA1	pLOF plus deleterious missense (5/5); AAF < 1%	9:104802078:CATTT:C		frameshift	3.61831e-06	ENST00000374736	c.4670_4673delAAAT	p.Gln1557fs
All	ABCA1	pLOF plus deleterious missense (5/5); AAF < 1%	9:104827031:TG:T		frameshift	1.1643e-06	ENST00000374736	c.2253delC	p.Ile752fs
All	ABCA1	pLOF plus deleterious missense (5/5); AAF < 1%	9:104818815:TG:T		frameshift	1.1643e-06	ENST00000374736	c.3309delC	p.Ile1104fs
All	ABCA1	pLOF plus deleterious missense (5/5); AAF < 1%	9:104798451:GA:G		frameshift	1.1643e-06	ENST00000374736	c.5090delT	p.Ile1697fs
All	ABCA1	pLOF plus deleterious missense (5/5); AAF < 1%	9:104796370:GC:G		frameshift	1.1643e-06	ENST00000374736	c.5175delG	p.Gln1725fs
All	ABCA1	pLOF plus deleterious missense (5/5); AAF < 1%	9:104831041:GC:G		frameshift	4.65722e-06	ENST00000374736	c.1775delG	p.Gly592fs
All	ABCA1	pLOF plus deleterious missense (5/5); AAF < 1%	9:104855751:G:GC		frameshift	3.61826e-06	ENST00000423487	c.1057dupG	p.Ala353fs
All	ABCA1	pLOF plus deleterious missense (5/5); AAF < 1%	9:104788016:C:CT		frameshift	1.1643e-06	ENST00000374736	c.6107dupA	p.Tyr2037fs
All	ABCA1	pLOF plus deleterious missense (5/5); AAF < 1%	9:104790974:AC:A		frameshift	5.82151e-06	ENST00000374736	c.5874delG	p.Met1958fs
All	ABCA1	pLOF plus deleterious missense (5/5); AAF < 1%	9:104806404:TC:T		frameshift	1.1643e-06	ENST00000374736	c.4300delG	p.Glu1434fs
All	ABCA1	pLOF plus deleterious missense (5/5); AAF < 1%	9:104845481:TG:T		frameshift	1.16434e-06	ENST00000374736	c.808delC	p.Gln270fs
All	ABCA1	pLOF plus deleterious missense (5/5); AAF < 1%	9:104830936:G:GTT		frameshift	3.61834e-06	ENST00000374736	c.1880_1881insAA	p.Tyr627fs
All	ABCA1	pLOF plus deleterious missense (5/5); AAF < 1%	9:104800572:CT:C		frameshift	4.94315e-05	ENST00000374736	c.4710delA	p.Asp1571fs
All	ABCA1	pLOF plus deleterious missense (5/5); AAF < 1%	9:104824555:AG:A		frameshift	3.49291e-06	ENST00000374736	c.2565delC	p.Trp856fs
All	ABCA1	pLOF plus deleterious missense (5/5); AAF < 1%	9:104796178:TGA:T		frameshift	4.65726e-06	ENST00000374736	c.5255_5256delTC	p.Leu1752fs
All	ABCA1	pLOF plus deleterious missense (5/5); AAF < 1%	9:104817396:ACTGTCCTC:A		frameshift	1.16434e-06	ENST00000374736	c.3463_3470delGAGGACAG	p.Glu1155fs
All	ABCA1	pLOF plus deleterious missense (5/5); AAF < 1%	9:104831048:C:CA		frameshift	2.32961e-06	ENST00000374736	c.1768dupT	p.Trp590fs
All	ABCA1	pLOF plus deleterious missense (5/5); AAF < 1%	9:104785526:T:TG		frameshift	2.3287e-06	ENST00000374736	c.6514dupC	p.His2172fs
All	ABCA1	pLOF plus deleterious missense (5/5); AAF < 1%	9:104785444:C:CG		frameshift	2.3286e-06	ENST00000374736	c.6596_6597insC	p.Lys2199fs
All	ABCA1	pLOF plus deleterious missense (5/5); AAF < 1%	9:104788528:GC:G		frameshift	1.1643e-06	ENST00000374736	c.5966delG	p.Gly1989fs
All	ABCA1	pLOF plus deleterious missense (5/5); AAF < 1%	9:104794495:T:G	rs146292819	missense (5/5)	0.000325715	ENST00000374736	c.5398A>C	p.Asn1800His
All	ABCA1	pLOF plus deleterious missense (5/5); AAF < 1%	9:104831665:T:C	rs1360528368	missense (5/5)	7.23652e-06	ENST00000374736	c.1672A>G	p.Met558Val
All	ABCA1	pLOF plus deleterious missense (5/5); AAF < 1%	9:104826984:C:A	rs780611537	missense (5/5)	0.00191163	ENST00000374736	c.2301G>T	p.Trp767Cys
All	ABCA1	pLOF plus deleterious missense (5/5); AAF < 1%	9:104819624:C:A		missense (5/5)	1.16432e-06	ENST00000374736	c.3203G>T	p.Arg1068Leu
All	ABCA1	pLOF plus deleterious missense (5/5); AAF < 1%	9:104861768:C:T		missense (5/5)	1.04787e-05	ENST00000374736:ENST00000423487:ENST00000374733	c.454G>A:c.454G>A:c.274G>A	p.Glu152Lys:p.Glu152Lys:p.Glu92Lys
All	ABCA1	pLOF plus deleterious missense (5/5); AAF < 1%	9:104831661:T:C		missense (5/5)	1.1643e-06	ENST00000374736	c.1676A>G	p.Asp559Gly
All	ABCA1	pLOF plus deleterious missense (5/5); AAF < 1%	9:104821480:G:A		missense (5/5)	6.98583e-06	ENST00000374736	c.2855C>T	p.Pro952Leu
All	ABCA1	pLOF plus deleterious missense (5/5); AAF < 1%	9:104819627:G:T		missense (5/5)	1.1643e-06	ENST00000374736	c.3200C>A	p.Ser1067Tyr
All	ABCA1	pLOF plus deleterious missense (5/5); AAF < 1%	9:104831823:A:G		missense (5/5)	1.1643e-06	ENST00000374736	c.1514T>C	p.Val505Ala
All	ABCA1	pLOF plus deleterious missense (5/5); AAF < 1%	9:104786362:T:C	rs1242275070	missense (5/5)	3.61826e-06	ENST00000374736	c.6337A>G	p.Arg2113Gly
All	ABCA1	pLOF plus deleterious missense (5/5); AAF < 1%	9:104827159:A:T	rs760546520	missense (5/5)	0.000247158	ENST00000374736	c.2126T>A	p.Leu709Gln
All	ABCA1	pLOF plus deleterious missense (5/5); AAF < 1%	9:104791940:C:T		missense (5/5)	2.3286e-06	ENST00000374736	c.5816G>A	p.Gly1939Asp
All	ABCA1	pLOF plus deleterious missense (5/5); AAF < 1%	9:104820042:G:C	rs886063310	missense (5/5)	2.3286e-06	ENST00000374736	c.2988C>G	p.Phe996Leu
All	ABCA1	pLOF plus deleterious missense (5/5); AAF < 1%	9:104798503:C:T	rs150125857	missense (5/5)	0.000534467	ENST00000374736	c.5039G>A	p.Arg1680Gln
All	ABCA1	pLOF plus deleterious missense (5/5); AAF < 1%	9:104788541:T:G	rs777160137	missense (5/5)	2.27502e-06	ENST00000374736	c.5954A>C	p.His1985Pro
All	ABCA1	pLOF plus deleterious missense (5/5); AAF < 1%	9:104829079:G:A	rs1270297708	missense (5/5)	1.1643e-06	ENST00000374736	c.1952C>T	p.Ser651Leu
All	ABCA1	pLOF plus deleterious missense (5/5); AAF < 1%	9:104809491:G:A	rs749089795	missense (5/5)	1.40937e-05	ENST00000374736	c.4249C>T	p.Arg1417Cys
All	ABCA1	pLOF plus deleterious missense (5/5); AAF < 1%	9:104788517:T:G		missense (5/5)	1.1643e-06	ENST00000374736	c.5978A>C	p.Gln1993Pro
All	ABCA1	pLOF plus deleterious missense (5/5); AAF < 1%	9:104831048:C:G	rs137854496	missense (5/5)	3.68912e-05	ENST00000374736	c.1769G>C	p.Trp590Ser
All	ABCA1	pLOF plus deleterious missense (5/5); AAF < 1%	9:104806249:G:A	rs955653535	missense (5/5)	5.58784e-05	ENST00000374736	c.4456C>T	p.Pro1486Ser
All	ABCA1	pLOF plus deleterious missense (5/5); AAF < 1%	9:104824574:C:G		missense (5/5)	1.08548e-05	ENST00000374736	c.2547G>C	p.Gln849His
All	ABCA1	pLOF plus deleterious missense (5/5); AAF < 1%	9:104820055:T:C		missense (5/5)	1.1643e-06	ENST00000374736	c.2975A>G	p.Glu992Gly
All	ABCA1	pLOF plus deleterious missense (5/5); AAF < 1%	9:104829016:C:T	rs139734524	missense (5/5)	1.65166e-05	ENST00000374736	c.2015G>A	p.Arg672Gln
All	ABCA1	pLOF plus deleterious missense (5/5); AAF < 1%	9:104821399:G:A		missense (5/5)	1.1643e-06	ENST00000374736	c.2936C>T	p.Pro979Leu
All	ABCA1	pLOF plus deleterious missense (5/5); AAF < 1%	9:104819625:G:A	rs745593394	missense (5/5)	1.25459e-05	ENST00000374736	c.3202C>T	p.Arg1068Cys
All	ABCA1	pLOF plus deleterious missense (5/5); AAF < 1%	9:104818823:A:G	rs777265666	missense (5/5)	6.98581e-06	ENST00000374736	c.3302T>C	p.Ile1101Thr
All	ABCA1	pLOF plus deleterious missense (5/5); AAF < 1%	9:104827072:G:T	rs1490595883	missense (5/5)	7.23652e-06	ENST00000374736	c.2213C>A	p.Thr738Lys
All	ABCA1	pLOF plus deleterious missense (5/5); AAF < 1%	9:104787984:C:G		missense (5/5)	3.61826e-06	ENST00000374736	c.6140G>C	p.Gly2047Ala
All	ABCA1	pLOF plus deleterious missense (5/5); AAF < 1%	9:104820053:G:C		missense (5/5)	1.1643e-06	ENST00000374736	c.2977C>G	p.His993Asp
All	ABCA1	pLOF plus deleterious missense (5/5); AAF < 1%	9:104819624:C:T	rs778885878	missense (5/5)	5.82152e-06	ENST00000374736	c.3203G>A	p.Arg1068His
All	ABCA1	pLOF plus deleterious missense (5/5); AAF < 1%	9:104810855:A:G		missense (5/5)	3.61826e-06	ENST00000374736	c.4120T>C	p.Tyr1374His
All	ABCA1	pLOF plus deleterious missense (5/5); AAF < 1%	9:104884475:G:A	rs145183203	missense (5/5)	0.0010998	ENST00000374736:ENST00000423487:ENST00000374733	c.254C>T:c.254C>T:c.74C>T	p.Pro85Leu:p.Pro85Leu:p.Pro25Leu
All	ABCA1	pLOF plus deleterious missense (5/5); AAF < 1%	9:104831003:A:T		missense (5/5)	1.1643e-06	ENST00000374736	c.1814T>A	p.Ile605Asn
All	ABCA1	pLOF plus deleterious missense (5/5); AAF < 1%	9:104806242:T:C		missense (5/5)	1.1643e-06	ENST00000374736	c.4463A>G	p.Gln1488Arg
All	ABCA1	pLOF plus deleterious missense (5/5); AAF < 1%	9:104884473:T:C	rs1023108666	missense (5/5)	7.23652e-06	ENST00000374736:ENST00000423487:ENST00000374733	c.256A>G:c.256A>G:c.76A>G	p.Thr86Ala:p.Thr86Ala:p.Thr26Ala
All	ABCA1	pLOF plus deleterious missense (5/5); AAF < 1%	9:104798581:T:G		missense (5/5)	1.1643e-06	ENST00000374736	c.4961A>C	p.Asp1654Ala
All	ABCA1	pLOF plus deleterious missense (5/5); AAF < 1%	9:104814442:C:A	rs371460659	missense (5/5)	1.1643e-06	ENST00000374736	c.3772G>T	p.Asp1258Tyr
All	ABCA1	pLOF plus deleterious missense (5/5); AAF < 1%	9:104812690:C:G		missense (5/5)	4.65722e-06	ENST00000374736	c.3934G>C	p.Asp1312His
All	ABCA1	pLOF plus deleterious missense (5/5); AAF < 1%	9:104831058:G:A	rs2853574	missense (5/5)	3.35288e-05	ENST00000374736	c.1759C>T	p.Arg587Trp
All	ABCA1	pLOF plus deleterious missense (5/5); AAF < 1%	9:104803292:A:C	rs1229618616	missense (5/5)	4.02344e-05	ENST00000374736	c.4584T>G	p.Asn1528Lys
All	ABCA1	pLOF plus deleterious missense (5/5); AAF < 1%	9:104819616:T:C		missense (5/5)	1.1643e-06	ENST00000374736	c.3211A>G	p.Ile1071Val
All	ABCA1	pLOF plus deleterious missense (5/5); AAF < 1%	9:104799972:T:G		missense (5/5)	1.1643e-06	ENST00000374736	c.4790A>C	p.Lys1597Thr
All	ABCA1	pLOF plus deleterious missense (5/5); AAF < 1%	9:104829097:G:A	rs775631816	missense (5/5)	3.52342e-05	ENST00000374736	c.1934C>T	p.Thr645Met
All	ABCA1	pLOF plus deleterious missense (5/5); AAF < 1%	9:104810881:C:T		missense (5/5)	1.1643e-06	ENST00000374736	c.4094G>A	p.Ser1365Asn
All	ABCA1	pLOF plus deleterious missense (5/5); AAF < 1%	9:104785625:T:A	rs1317928824	missense (5/5)	4.65723e-06	ENST00000374736	c.6416A>T	p.Tyr2139Phe
All	ABCA1	pLOF plus deleterious missense (5/5); AAF < 1%	9:104786370:A:G		missense (5/5)	3.4929e-06	ENST00000374736	c.6329T>C	p.Leu2110Pro
All	ABCA1	pLOF plus deleterious missense (5/5); AAF < 1%	9:104794469:C:G		missense (5/5)	1.1643e-06	ENST00000374736	c.5424G>C	p.Leu1808Phe
All	ABCA1	pLOF plus deleterious missense (5/5); AAF < 1%	9:104820052:T:G		missense (5/5)	1.1643e-06	ENST00000374736	c.2978A>C	p.His993Pro
All	ABCA1	pLOF plus deleterious missense (5/5); AAF < 1%	9:104861734:G:T		missense (5/5)	1.16431e-06	ENST00000374736:ENST00000423487:ENST00000374733	c.488C>A:c.488C>A:c.308C>A	p.Ser163Tyr:p.Ser163Tyr:p.Ser103Tyr
All	ABCA1	pLOF plus deleterious missense (5/5); AAF < 1%	9:104804691:C:A		missense (5/5)	3.61826e-06	ENST00000374736	c.4494G>T	p.Gln1498His
All	ABCA1	pLOF plus deleterious missense (5/5); AAF < 1%	9:104883150:G:A	rs141348278	missense (5/5)	0.000103896	ENST00000374736:ENST00000423487:ENST00000374733	c.310C>T:c.310C>T:c.130C>T	p.Arg104Cys:p.Arg104Cys:p.Arg44Cys
All	ABCA1	pLOF plus deleterious missense (5/5); AAF < 1%	9:104799982:A:G		missense (5/5)	7.23652e-06	ENST00000374736	c.4780T>C	p.Phe1594Leu
All	ABCA1	pLOF plus deleterious missense (5/5); AAF < 1%	9:104816298:G:A	rs375234343	missense (5/5)	3.95635e-05	ENST00000374736	c.3583C>T	p.Arg1195Trp
All	ABCA1	pLOF plus deleterious missense (5/5); AAF < 1%	9:104818868:A:G	rs1243735940	missense (5/5)	2.17096e-05	ENST00000374736	c.3257T>C	p.Leu1086Pro
All	ABCA1	pLOF plus deleterious missense (5/5); AAF < 1%	9:104827136:C:T	rs773772455	missense (5/5)	1.78785e-05	ENST00000374736	c.2149G>A	p.Val717Met
All	ABCA1	pLOF plus deleterious missense (5/5); AAF < 1%	9:104824530:T:C		missense (5/5)	2.53278e-05	ENST00000374736	c.2591A>G	p.Tyr864Cys
All	ABCA1	pLOF plus deleterious missense (5/5); AAF < 1%	9:104827089:C:A	rs187695583	missense (5/5)	1.16431e-06	ENST00000374736	c.2196G>T	p.Gln732His
All	ABCA1	pLOF plus deleterious missense (5/5); AAF < 1%	9:104799983:C:G	rs1305088181	missense (5/5)	3.27285e-06	ENST00000374736	c.4779G>C	p.Trp1593Cys
All	ABCA1	pLOF plus deleterious missense (5/5); AAF < 1%	9:104903633:G:C	rs1466089023	missense (5/5)	3.61826e-06	ENST00000374736:ENST00000423487	c.47C>G:c.47C>G	p.Thr16Ser:p.Thr16Ser
All	ABCA1	pLOF plus deleterious missense (5/5); AAF < 1%	9:104798441:A:G		missense (5/5)	9.31441e-06	ENST00000374736	c.5101T>C	p.Ser1701Pro
All	ABCA1	pLOF plus deleterious missense (5/5); AAF < 1%	9:104889190:C:A		missense (5/5)	2.3286e-06	ENST00000374736:ENST00000423487	c.72G>T:c.72G>T	p.Gln24His:p.Gln24His
All	ABCA1	pLOF plus deleterious missense (5/5); AAF < 1%	9:104790982:A:G		missense (5/5)	1.1643e-06	ENST00000374736	c.5867T>C	p.Phe1956Ser
All	ABCA1	pLOF plus deleterious missense (5/5); AAF < 1%	9:104798548:A:G		missense (5/5)	1.1643e-06	ENST00000374736	c.4994T>C	p.Met1665Thr
All	ABCA1	pLOF plus deleterious missense (5/5); AAF < 1%	9:104825683:C:G		missense (5/5)	1.1643e-06	ENST00000374736	c.2542G>C	p.Gly848Arg
All	ABCA1	pLOF plus deleterious missense (5/5); AAF < 1%	9:104806260:C:T	rs1488795944	missense (5/5)	1.1643e-06	ENST00000374736	c.4445G>A	p.Gly1482Glu
All	ABCA1	pLOF plus deleterious missense (5/5); AAF < 1%	9:104806276:A:C		missense (5/5)	1.1643e-06	ENST00000374736	c.4429T>G	p.Cys1477Gly
All	ABCA1	pLOF plus deleterious missense (5/5); AAF < 1%	9:104821421:G:A	rs775581315	missense (5/5)	5.01836e-05	ENST00000374736	c.2914C>T	p.Arg972Trp
All	ABCA1	pLOF plus deleterious missense (5/5); AAF < 1%	9:104810881:C:A		missense (5/5)	1.1643e-06	ENST00000374736	c.4094G>T	p.Ser1365Ile
All	ABCA1	pLOF plus deleterious missense (5/5); AAF < 1%	9:104819678:C:A	rs985622413	missense (5/5)	1.1643e-06	ENST00000374736	c.3149G>T	p.Gly1050Val
All	ABCA1	pLOF plus deleterious missense (5/5); AAF < 1%	9:104791970:A:G		missense (5/5)	5.58784e-05	ENST00000374736	c.5786T>C	p.Val1929Ala
All	ABCA1	pLOF plus deleterious missense (5/5); AAF < 1%	9:104785433:A:G		missense (5/5)	1.1643e-06	ENST00000374736	c.6608T>C	p.Ile2203Thr
All	ABCA1	pLOF plus deleterious missense (5/5); AAF < 1%	9:104837022:G:C		missense (5/5)	1.1643e-06	ENST00000374736	c.1269C>G	p.Ile423Met
All	ABCA1	pLOF plus deleterious missense (5/5); AAF < 1%	9:104804676:T:A	rs781741350	missense (5/5)	1.1643e-06	ENST00000374736	c.4509A>T	p.Arg1503Ser
All	ABCA1	pLOF plus deleterious missense (5/5); AAF < 1%	9:104798425:T:C		missense (5/5)	2.3286e-06	ENST00000374736	c.5117A>G	p.Asp1706Gly
All	ABCA1	pLOF plus deleterious missense (5/5); AAF < 1%	9:104884491:G:C		missense (5/5)	1.1643e-06	ENST00000374736:ENST00000423487:ENST00000374733	c.238C>G:c.238C>G:c.58C>G	p.Pro80Ala:p.Pro80Ala:p.Pro20Ala
All	ABCA1	pLOF plus deleterious missense (5/5); AAF < 1%	9:104840357:C:T		missense (5/5)	2.3286e-06	ENST00000374736	c.976G>A	p.Glu326Lys
All	ABCA1	pLOF plus deleterious missense (5/5); AAF < 1%	9:104793229:C:T		missense (5/5)	2.32861e-06	ENST00000374736	c.5578G>A	p.Gly1860Arg
All	ABCA1	pLOF plus deleterious missense (5/5); AAF < 1%	9:104825809:A:C		missense (5/5)	1.1643e-06	ENST00000374736	c.2416T>G	p.Trp806Gly
All	ABCA1	pLOF plus deleterious missense (5/5); AAF < 1%	9:104806281:G:A		missense (5/5)	1.1643e-06	ENST00000374736	c.4424C>T	p.Pro1475Leu
All	ABCA1	pLOF plus deleterious missense (5/5); AAF < 1%	9:104809517:A:G		missense (5/5)	1.1643e-06	ENST00000374736	c.4223T>C	p.Leu1408Pro
All	ABCA1	pLOF plus deleterious missense (5/5); AAF < 1%	9:104861752:A:G		missense (5/5)	1.1643e-06	ENST00000374736:ENST00000423487:ENST00000374733	c.470T>C:c.470T>C:c.290T>C	p.Phe157Ser:p.Phe157Ser:p.Phe97Ser
All	ABCA1	pLOF plus deleterious missense (5/5); AAF < 1%	9:104810891:G:A	rs1364173135	missense (5/5)	3.61826e-05	ENST00000374736	c.4084C>T	p.Leu1362Phe
All	ABCA1	pLOF plus deleterious missense (5/5); AAF < 1%	9:104786876:T:G		missense (5/5)	0.000262234	ENST00000374736	c.6305A>C	p.His2102Pro
All	ABCA1	pLOF plus deleterious missense (5/5); AAF < 1%	9:104816232:C:G		missense (5/5)	1.1643e-06	ENST00000374736	c.3649G>C	p.Ala1217Pro
All	ABCA1	pLOF plus deleterious missense (5/5); AAF < 1%	9:104884538:G:T		missense (5/5)	3.61826e-06	ENST00000374736:ENST00000423487:ENST00000374733	c.191C>A:c.191C>A:c.11C>A	p.Ala64Glu:p.Ala64Glu:p.Ala4Glu
All	ABCA1	pLOF plus deleterious missense (5/5); AAF < 1%	9:104806324:G:A	rs1226096634	missense (5/5)	3.02718e-05	ENST00000374736	c.4381C>T	p.Pro1461Ser
All	ABCA1	pLOF plus deleterious missense (5/5); AAF < 1%	9:104799876:A:G		missense (5/5)	1.1643e-06	ENST00000374736	c.4886T>C	p.Ile1629Thr
All	ABCA1	pLOF plus deleterious missense (5/5); AAF < 1%	9:104884557:T:G		missense (5/5)	1.1643e-06	ENST00000374736:ENST00000423487	c.172A>C:c.172A>C	p.Asn58His:p.Asn58His
All	ABCA1	pLOF plus deleterious missense (5/5); AAF < 1%	9:104821420:C:T		missense (5/5)	2.3286e-06	ENST00000374736	c.2915G>A	p.Arg972Gln
All	ABCA1	pLOF plus deleterious missense (5/5); AAF < 1%	9:104824526:C:A		missense (5/5)	3.61826e-06	ENST00000374736	c.2595G>T	p.Trp865Cys
All	ABCA1	pLOF plus deleterious missense (5/5); AAF < 1%	9:104831047:C:G	rs1177298031	missense (5/5)	4.94315e-05	ENST00000374736	c.1770G>C	p.Trp590Cys
All	ABCA1	pLOF plus deleterious missense (5/5); AAF < 1%	9:104829011:T:G	rs145105484	missense (5/5)	4.31876e-05	ENST00000374736	c.2020A>C	p.Met674Leu
All	ABCA1	pLOF plus deleterious missense (5/5); AAF < 1%	9:104840417:G:A	rs369985671	missense (5/5)	6.98581e-06	ENST00000374736	c.916C>T	p.Arg306Cys
All	ABCA1	pLOF plus deleterious missense (5/5); AAF < 1%	9:104796163:A:C		missense (5/5)	2.3286e-06	ENST00000374736	c.5272T>G	p.Phe1758Val
All	ABCA1	pLOF plus deleterious missense (5/5); AAF < 1%	9:104819978:C:T		missense (5/5)	1.1643e-06	ENST00000374736	c.3052G>A	p.Asp1018Asn
All	ABCA1	pLOF plus deleterious missense (5/5); AAF < 1%	9:104827036:C:T	rs1369180414	missense (5/5)	8.15011e-06	ENST00000374736	c.2249G>A	p.Gly750Glu
All	ABCA1	pLOF plus deleterious missense (5/5); AAF < 1%	9:104791983:G:A	rs568280586	missense (5/5)	8.15011e-06	ENST00000374736	c.5773C>T	p.Arg1925Trp
All	ABCA1	pLOF plus deleterious missense (5/5); AAF < 1%	9:104799988:C:T	rs765833937	missense (5/5)	1.64434e-05	ENST00000374736	c.4774G>A	p.Val1592Met
All	ABCA1	pLOF plus deleterious missense (5/5); AAF < 1%	9:104884449:C:A		missense (5/5)	1.1643e-06	ENST00000374736:ENST00000423487:ENST00000374733	c.280G>T:c.280G>T:c.100G>T	p.Val94Phe:p.Val94Phe:p.Val34Phe
All	ABCA1	pLOF plus deleterious missense (5/5); AAF < 1%	9:104903646:A:G		missense (5/5)	2.3286e-06	ENST00000374736:ENST00000423487	c.34T>C:c.34T>C	p.Trp12Arg:p.Trp12Arg
All	ABCA1	pLOF plus deleterious missense (5/5); AAF < 1%	9:104785638:A:C		missense (5/5)	1.1643e-06	ENST00000374736	c.6403T>G	p.Phe2135Val
All	ABCA1	pLOF plus deleterious missense (5/5); AAF < 1%	9:104821483:G:C		missense (5/5)	1.1643e-06	ENST00000374736	c.2852C>G	p.Pro951Arg
All	ABCA1	pLOF plus deleterious missense (5/5); AAF < 1%	9:104791974:C:A	rs1171070188	missense (5/5)	2.3286e-06	ENST00000374736	c.5782G>T	p.Ala1928Ser
All	ABCA1	pLOF plus deleterious missense (5/5); AAF < 1%	9:104829086:T:A	rs372956571	missense (5/5)	0.000123416	ENST00000374736	c.1945A>T	p.Ile649Phe
All	ABCA1	pLOF plus deleterious missense (5/5); AAF < 1%	9:104790980:T:G	rs1330596980	missense (5/5)	2.64257e-06	ENST00000374736	c.5869A>C	p.Lys1957Gln
All	ABCA1	pLOF plus deleterious missense (5/5); AAF < 1%	9:104829130:C:T	rs762692608	missense (5/5)	7.60012e-06	ENST00000374736	c.1901G>A	p.Arg634Gln
All	ABCA1	pLOF plus deleterious missense (5/5); AAF < 1%	9:104831769:G:T		missense (5/5)	1.1643e-06	ENST00000374736	c.1568C>A	p.Ser523Tyr
All	ABCA1	pLOF plus deleterious missense (5/5); AAF < 1%	9:104786939:C:T	rs1434270706	missense (5/5)	2.775e-05	ENST00000374736	c.6242G>A	p.Arg2081Gln
All	ABCA1	pLOF plus deleterious missense (5/5); AAF < 1%	9:104803299:C:A		missense (5/5)	3.61826e-06	ENST00000374736	c.4577G>T	p.Trp1526Leu
All	ABCA1	pLOF plus deleterious missense (5/5); AAF < 1%	9:104829133:A:G		missense (5/5)	1.1643e-06	ENST00000374736	c.1898T>C	p.Leu633Pro
All	ABCA1	pLOF plus deleterious missense (5/5); AAF < 1%	9:104785619:A:G		missense (5/5)	1.08548e-05	ENST00000374736	c.6422T>C	p.Ile2141Thr
All	ABCA1	pLOF plus deleterious missense (5/5); AAF < 1%	9:104821396:T:C		missense (5/5)	1.1643e-06	ENST00000374736	c.2939A>G	p.Gln980Arg
All	ABCA1	pLOF plus deleterious missense (5/5); AAF < 1%	9:104827063:G:A		missense (5/5)	1.1643e-06	ENST00000374736	c.2222C>T	p.Ser741Phe
All	ABCA1	pLOF plus deleterious missense (5/5); AAF < 1%	9:104785481:A:G	rs200426848	missense (5/5)	2.53278e-05	ENST00000374736	c.6560T>C	p.Leu2187Pro
All	ABCA1	pLOF plus deleterious missense (5/5); AAF < 1%	9:104819967:C:G		missense (5/5)	1.16432e-06	ENST00000374736	c.3063G>C	p.Leu1021Phe
All	ABCA1	pLOF plus deleterious missense (5/5); AAF < 1%	9:104840405:C:T	rs762864760	missense (5/5)	8.80855e-06	ENST00000374736	c.928G>A	p.Gly310Arg
All	ABCA1	pLOF plus deleterious missense (5/5); AAF < 1%	9:104818878:T:A	rs776677017	missense (5/5)	4.94315e-05	ENST00000374736	c.3247A>T	p.Thr1083Ser
All	ABCA1	pLOF plus deleterious missense (5/5); AAF < 1%	9:104818739:G:A		missense (5/5)	1.1643e-06	ENST00000374736	c.3386C>T	p.Thr1129Ile
All	ABCA1	pLOF plus deleterious missense (5/5); AAF < 1%	9:104836981:C:A		missense (5/5)	3.61834e-06	ENST00000374736	c.1310G>T	p.Arg437Leu
All	ABCA1	pLOF plus deleterious missense (5/5); AAF < 1%	9:104837492:G:A	rs781460718	missense (5/5)	3.52342e-06	ENST00000374736	c.1130C>T	p.Pro377Leu
All	ABCA1	pLOF plus deleterious missense (5/5); AAF < 1%	9:104832585:G:A	rs745615655	missense (5/5)	4.36379e-06	ENST00000374736	c.1498C>T	p.Arg500Cys
All	ABCA1	pLOF plus deleterious missense (5/5); AAF < 1%	9:104821502:T:C		missense (5/5)	6.59402e-06	ENST00000374736	c.2833A>G	p.Ile945Val
All	ABCA1	pLOF plus deleterious missense (5/5); AAF < 1%	9:104791943:G:A	rs868096941	missense (5/5)	2.3286e-06	ENST00000374736	c.5813C>T	p.Pro1938Leu
All	ABCA1	pLOF plus deleterious missense (5/5); AAF < 1%	9:104786320:T:C	rs1201534366	missense (5/5)	2.21218e-05	ENST00000374736	c.6379A>G	p.Ser2127Gly
All	ABCA1	pLOF plus deleterious missense (5/5); AAF < 1%	9:104790971:T:C	rs539915765	missense (5/5)	5.68754e-06	ENST00000374736	c.5878A>G	p.Thr1960Ala
All	ABCA1	pLOF plus deleterious missense (5/5); AAF < 1%	9:104822551:C:T		missense (5/5)	5.58784e-05	ENST00000374736	c.2773G>A	p.Glu925Lys
All	ABCA1	pLOF plus deleterious missense (5/5); AAF < 1%	9:104819932:A:G	rs1257487627	missense (5/5)	2.3286e-06	ENST00000374736	c.3098T>C	p.Leu1033Pro
All	ABCA1	pLOF plus deleterious missense (5/5); AAF < 1%	9:104816231:G:T		missense (5/5)	1.1643e-06	ENST00000374736	c.3650C>A	p.Ala1217Asp
All	ABCA1	pLOF plus deleterious missense (5/5); AAF < 1%	9:104819708:T:C	rs1371901681	missense (5/5)	2.21217e-05	ENST00000374736	c.3119A>G	p.Lys1040Arg
All	ABCA1	pLOF plus deleterious missense (5/5); AAF < 1%	9:104787972:C:A		missense (5/5)	1.16432e-06	ENST00000374736	c.6152G>T	p.Arg2051Leu
All	ABCA1	pLOF plus deleterious missense (5/5); AAF < 1%	9:104812677:G:A	rs755089987	missense (5/5)	6.98581e-06	ENST00000374736	c.3947C>T	p.Ser1316Phe
All	ABCA1	pLOF plus deleterious missense (5/5); AAF < 1%	9:104861791:A:G	rs751151447	missense (5/5)	6.74295e-06	ENST00000374736:ENST00000423487:ENST00000374733	c.431T>C:c.431T>C:c.251T>C	p.Leu144Pro:p.Leu144Pro:p.Leu84Pro
All	ABCA1	pLOF plus deleterious missense (5/5); AAF < 1%	9:104837480:C:G		missense (5/5)	1.1643e-06	ENST00000374736	c.1142G>C	p.Gly381Ala
All	ABCA1	pLOF plus deleterious missense (5/5); AAF < 1%	9:104889144:T:A		missense (5/5)	1.1643e-06	ENST00000374736:ENST00000423487	c.118A>T:c.118A>T	p.Ile40Phe:p.Ile40Phe
All	ABCA1	pLOF plus deleterious missense (5/5); AAF < 1%	9:104786882:G:A		missense (5/5)	1.7316e-05	ENST00000374736	c.6299C>T	p.Thr2100Ile
All	ABCA1	pLOF plus deleterious missense (5/5); AAF < 1%	9:104861750:G:C		missense (5/5)	3.61826e-06	ENST00000374736:ENST00000423487:ENST00000374733	c.472C>G:c.472C>G:c.292C>G	p.Leu158Val:p.Leu158Val:p.Leu98Val
All	ABCA1	pLOF plus deleterious missense (5/5); AAF < 1%	9:104829023:T:C		missense (5/5)	1.1643e-06	ENST00000374736	c.2008A>G	p.Thr670Ala
All	ABCA1	pLOF plus deleterious missense (5/5); AAF < 1%	9:104798534:C:A		missense (5/5)	1.7316e-05	ENST00000374736	c.5008G>T	p.Ala1670Ser
All	ABCA1	pLOF plus deleterious missense (5/5); AAF < 1%	9:104884482:G:A	rs1408254842	missense (5/5)	5.28528e-06	ENST00000374736:ENST00000423487:ENST00000374733	c.247C>T:c.247C>T:c.67C>T	p.Arg83Cys:p.Arg83Cys:p.Arg23Cys
All	ABCA1	pLOF plus deleterious missense (5/5); AAF < 1%	9:104796405:G:T		missense (5/5)	0.000226963	ENST00000374736	c.5141C>A	p.Ala1714Asp
All	ABCA1	pLOF plus deleterious missense (5/5); AAF < 1%	9:104787922:G:T		missense (5/5)	1.1643e-06	ENST00000374736	c.6202C>A	p.Leu2068Met
All	ABCA1	pLOF plus deleterious missense (5/5); AAF < 1%	9:104787958:C:T		missense (5/5)	1.1643e-06	ENST00000374736	c.6166G>A	p.Ala2056Thr
All	ABCA1	pLOF plus deleterious missense (5/5); AAF < 1%	9:104827039:C:T		missense (5/5)	7.23652e-06	ENST00000374736	c.2246G>A	p.Cys749Tyr
All	ABCA1	pLOF plus deleterious missense (5/5); AAF < 1%	9:104827043:C:G		missense (5/5)	1.7316e-05	ENST00000374736	c.2242G>C	p.Ala748Pro
All	ABCA1	pLOF plus deleterious missense (5/5); AAF < 1%	9:104829136:A:C	rs201434996	missense (5/5)	9.31452e-06	ENST00000374736	c.1895T>G	p.Phe632Cys
All	ABCA1	pLOF plus deleterious missense (5/5); AAF < 1%	9:104816165:A:G		missense (5/5)	1.1643e-06	ENST00000374736	c.3716T>C	p.Ile1239Thr
All	ABCA1	pLOF plus deleterious missense (5/5); AAF < 1%	9:104809497:C:T	rs1438323919	missense (5/5)	2.3286e-06	ENST00000374736	c.4243G>A	p.Gly1415Arg
All	ABCA1	pLOF plus deleterious missense (5/5); AAF < 1%	9:104831033:T:C		missense (5/5)	3.61826e-06	ENST00000374736	c.1784A>G	p.Tyr595Cys
All	ABCA1	pLOF plus deleterious missense (5/5); AAF < 1%	9:104825872:C:T		missense (5/5)	5.82151e-06	ENST00000374736	c.2353G>A	p.Val785Met
All	ABCA1	pLOF plus deleterious missense (5/5); AAF < 1%	9:104784325:C:T		missense (5/5)	1.1643e-06	ENST00000374736	c.6776G>A	p.Ser2259Asn
All	ABCA1	pLOF plus deleterious missense (5/5); AAF < 1%	9:104819649:T:C		missense (5/5)	3.61826e-06	ENST00000374736	c.3178A>G	p.Thr1060Ala
All	ABCA1	pLOF plus deleterious missense (5/5); AAF < 1%	9:104814475:T:G		missense (5/5)	1.7316e-05	ENST00000374736	c.3739A>C	p.Ile1247Leu
All	ABCA1	pLOF plus deleterious missense (5/5); AAF < 1%	9:104786383:C:G		missense (5/5)	1.7316e-05	ENST00000374736	c.6316G>C	p.Glu2106Gln
All	ABCA1	pLOF plus deleterious missense (5/5); AAF < 1%	9:104883116:T:C		missense (5/5)	4.94315e-05	ENST00000374736:ENST00000423487:ENST00000374733	c.344A>G:c.344A>G:c.164A>G	p.Tyr115Cys:p.Tyr115Cys:p.Tyr55Cys
All	ABCA1	pLOF plus deleterious missense (5/5); AAF < 1%	9:104884451:A:T	rs964035613	missense (5/5)	3.61826e-06	ENST00000374736:ENST00000423487:ENST00000374733	c.278T>A:c.278T>A:c.98T>A	p.Val93Asp:p.Val93Asp:p.Val33Asp
All	ABCA1	pLOF plus deleterious missense (5/5); AAF < 1%	9:104785476:T:A		missense (5/5)	1.16432e-06	ENST00000374736	c.6565A>T	p.Arg2189Trp
All	ABCA1	pLOF plus deleterious missense (5/5); AAF < 1%	9:104819606:A:C	rs1180709142	missense (5/5)	1.80913e-05	ENST00000374736	c.3221T>G	p.Leu1074Arg
All	ABCA1	pLOF plus deleterious missense (5/5); AAF < 1%	9:104802145:G:A	rs74913556	missense (5/5)	9.88631e-05	ENST00000374736	c.4607C>T	p.Ser1536Phe
All	ABCA1	pLOF plus deleterious missense (5/5); AAF < 1%	9:104787943:C:T	rs751548064	missense (5/5)	1.05294e-05	ENST00000374736	c.6181G>A	p.Gly2061Ser
All	ABCA1	pLOF plus deleterious missense (5/5); AAF < 1%	9:104786383:C:T	rs750878525	missense (5/5)	3.4929e-06	ENST00000374736	c.6316G>A	p.Glu2106Lys
All	ABCA1	pLOF plus deleterious missense (5/5); AAF < 1%	9:104884430:G:C	rs868563297	missense (5/5)	1.1643e-06	ENST00000374736:ENST00000423487:ENST00000374733	c.299C>G:c.299C>G:c.119C>G	p.Ser100Cys:p.Ser100Cys:p.Ser40Cys
All	ABCA1	pLOF plus deleterious missense (5/5); AAF < 1%	9:104831804:T:G		missense (5/5)	7.23652e-06	ENST00000374736	c.1533A>C	p.Glu511Asp
All	ABCA1	pLOF plus deleterious missense (5/5); AAF < 1%	9:104804650:G:A	rs762950948	missense (5/5)	1.86288e-05	ENST00000374736	c.4535C>T	p.Thr1512Met
All	ABCA1	pLOF plus deleterious missense (5/5); AAF < 1%	9:104826991:A:C		missense (5/5)	1.16431e-06	ENST00000374736	c.2294T>G	p.Val765Gly
All	ABCA1	pLOF plus deleterious missense (5/5); AAF < 1%	9:104829107:G:C		missense (5/5)	1.1643e-06	ENST00000374736	c.1924C>G	p.Leu642Val
All	ABCA1	pLOF plus deleterious missense (5/5); AAF < 1%	9:104884431:A:T	rs1026309041	missense (5/5)	7.23652e-06	ENST00000374736:ENST00000423487:ENST00000374733	c.298T>A:c.298T>A:c.118T>A	p.Ser100Thr:p.Ser100Thr:p.Ser40Thr
All	ABCA1	pLOF plus deleterious missense (5/5); AAF < 1%	9:104812600:G:A	rs760786920	missense (5/5)	1.49746e-05	ENST00000374736	c.4024C>T	p.Arg1342Trp
All	ABCA1	pLOF plus deleterious missense (5/5); AAF < 1%	9:104825770:A:T		missense (5/5)	1.4473e-05	ENST00000374736	c.2455T>A	p.Phe819Ile
All	ABCA1	pLOF plus deleterious missense (5/5); AAF < 1%	9:104818880:C:T	rs761945307	missense (5/5)	4.15408e-05	ENST00000374736	c.3245G>A	p.Arg1082His
All	ABCA1	pLOF plus deleterious missense (5/5); AAF < 1%	9:104884554:T:C		missense (5/5)	2.3286e-06	ENST00000374736:ENST00000423487	c.175A>G:c.175A>G	p.Lys59Glu:p.Lys59Glu
All	ABCA1	pLOF plus deleterious missense (5/5); AAF < 1%	9:104821445:T:A		missense (5/5)	1.7316e-05	ENST00000374736	c.2890A>T	p.Ile964Phe
All	ABCA1	pLOF plus deleterious missense (5/5); AAF < 1%	9:104796374:G:T		missense (5/5)	4.94315e-05	ENST00000374736	c.5172C>A	p.Phe1724Leu
All	ABCA1	pLOF plus deleterious missense (5/5); AAF < 1%	9:104831737:C:T		missense (5/5)	1.1643e-06	ENST00000374736	c.1600G>A	p.Ala534Thr
All	ABCA1	pLOF plus deleterious missense (5/5); AAF < 1%	9:104819686:A:C		missense (5/5)	0.000827815	ENST00000374736	c.3141T>G	p.Phe1047Leu
All	ABCA1	pLOF plus deleterious missense (5/5); AAF < 1%	9:104903618:T:A		missense (5/5)	1.4473e-05	ENST00000374736:ENST00000423487	c.62A>T:c.62A>T	p.Gln21Leu:p.Gln21Leu
All	ABCA1	pLOF plus deleterious missense (5/5); AAF < 1%	9:104840364:G:T		missense (5/5)	1.08548e-05	ENST00000374736	c.969C>A	p.Asn323Lys
All	ABCA1	pLOF plus deleterious missense (5/5); AAF < 1%	9:104818844:G:A	rs1211257538	missense (5/5)	4.40428e-06	ENST00000374736	c.3281C>T	p.Ala1094Val
All	ABCA1	pLOF plus deleterious missense (5/5); AAF < 1%	9:104802158:A:G	rs1277030968	missense (5/5)	1.1643e-06	ENST00000374736	c.4594T>C	p.Tyr1532His
All	ABCA1	pLOF plus deleterious missense (5/5); AAF < 1%	9:104840502:G:C		missense (5/5)	1.7316e-05	ENST00000374736	c.831C>G	p.Ser277Arg
All	ABCA1	pLOF plus deleterious missense (5/5); AAF < 1%	9:104829004:A:G	rs747900658	missense (5/5)	8.80855e-06	ENST00000374736	c.2027T>C	p.Leu676Pro
All	ABCA1	pLOF plus deleterious missense (5/5); AAF < 1%	9:104814472:A:G		missense (5/5)	1.1643e-06	ENST00000374736	c.3742T>C	p.Phe1248Leu
All	ABCA1	pLOF plus deleterious missense (5/5); AAF < 1%	9:104818785:A:G		missense (5/5)	1.1643e-06	ENST00000374736	c.3340T>C	p.Ser1114Pro
All	ABCA1	pLOF plus deleterious missense (5/5); AAF < 1%	9:104806284:A:G		missense (5/5)	1.16431e-06	ENST00000374736	c.4421T>C	p.Leu1474Pro
All	ABCA1	pLOF plus deleterious missense (5/5); AAF < 1%	9:104830991:G:A	rs755276277	missense (5/5)	5.36459e-05	ENST00000374736	c.1826C>T	p.Thr609Met
All	ABCA1	pLOF plus deleterious missense (5/5); AAF < 1%	9:104826998:G:C		missense (5/5)	1.16431e-06	ENST00000374736	c.2287C>G	p.Leu763Val
All	ABCA1	pLOF plus deleterious missense (5/5); AAF < 1%	9:104798465:C:T		missense (5/5)	4.94315e-05	ENST00000374736	c.5077G>A	p.Val1693Met
All	ABCA1	pLOF plus deleterious missense (5/5); AAF < 1%	9:104827096:A:T		missense (5/5)	2.3286e-06	ENST00000374736	c.2189T>A	p.Ile730Asn
All	ABCA1	pLOF plus deleterious missense (5/5); AAF < 1%	9:104884439:A:C	rs768439631	missense (5/5)	1.1643e-06	ENST00000374736:ENST00000423487:ENST00000374733	c.290T>G:c.290T>G:c.110T>G	p.Phe97Cys:p.Phe97Cys:p.Phe37Cys
All	ABCA1	pLOF plus deleterious missense (5/5); AAF < 1%	9:104830934:A:G	rs574002247	missense (5/5)	7.04684e-06	ENST00000374736	c.1883T>C	p.Val628Ala
All	ABCA1	pLOF plus deleterious missense (5/5); AAF < 1%	9:104827166:C:T		missense (5/5)	7.23652e-06	ENST00000374736	c.2119G>A	p.Gly707Arg
All	ABCA1	pLOF plus deleterious missense (5/5); AAF < 1%	9:104825830:C:T		missense (5/5)	1.1643e-06	ENST00000374736	c.2395G>A	p.Glu799Lys
All	ABCA1	pLOF plus deleterious missense (5/5); AAF < 1%	9:104825790:C:G	rs1268855022	missense (5/5)	0.000226963	ENST00000374736	c.2435G>C	p.Ser812Thr
All	ABCA1	pLOF plus deleterious missense (5/5); AAF < 1%	9:104799978:T:C		missense (5/5)	1.1643e-06	ENST00000374736	c.4784A>G	p.Asn1595Ser
All	ABCA1	pLOF plus deleterious missense (5/5); AAF < 1%	9:104796345:T:C		missense (5/5)	1.86288e-05	ENST00000374736	c.5201A>G	p.Asn1734Ser
All	ABCA1	pLOF plus deleterious missense (5/5); AAF < 1%	9:104786888:A:C		missense (5/5)	2.3286e-06	ENST00000374736	c.6293T>G	p.Val2098Gly
All	ABCA1	pLOF plus deleterious missense (5/5); AAF < 1%	9:104884451:A:G		missense (5/5)	2.3286e-06	ENST00000374736:ENST00000423487:ENST00000374733	c.278T>C:c.278T>C:c.98T>C	p.Val93Ala:p.Val93Ala:p.Val33Ala
All	ABCA1	pLOF plus deleterious missense (5/5); AAF < 1%	9:104837445:T:C		missense (5/5)	1.7316e-05	ENST00000374736	c.1177A>G	p.Arg393Gly
All	ABCA1	pLOF plus deleterious missense (5/5); AAF < 1%	9:104819607:G:C		missense (5/5)	1.1643e-06	ENST00000374736	c.3220C>G	p.Leu1074Val
All	ABCA1	pLOF plus deleterious missense (5/5); AAF < 1%	9:104818757:C:G		missense (5/5)	4.94315e-05	ENST00000374736	c.3368G>C	p.Gly1123Ala
All	ABCA1	pLOF plus deleterious missense (5/5); AAF < 1%	9:104831046:C:T		missense (5/5)	3.27289e-06	ENST00000374736	c.1771G>A	p.Gly591Arg
All	ABCA1	pLOF plus deleterious missense (5/5); AAF < 1%	9:104822556:A:C		missense (5/5)	4.65721e-06	ENST00000374736	c.2768T>G	p.Phe923Cys
All	ABCA1	pLOF plus deleterious missense (5/5); AAF < 1%	9:104786879:G:C		missense (5/5)	5.58784e-05	ENST00000374736	c.6302C>G	p.Ser2101Cys
All	ABCA1	pLOF plus deleterious missense (5/5); AAF < 1%	9:104786939:C:A		missense (5/5)	1.16432e-06	ENST00000374736	c.6242G>T	p.Arg2081Leu
All	ABCA1	pLOF plus deleterious missense (5/5); AAF < 1%	9:104840416:C:A		missense (5/5)	2.32865e-06	ENST00000374736	c.917G>T	p.Arg306Leu
All	ABCA1	pLOF plus deleterious missense (5/5); AAF < 1%	9:104799931:T:C		missense (5/5)	1.1643e-06	ENST00000374736	c.4831A>G	p.Asn1611Asp
All	ABCA1	pLOF plus deleterious missense (5/5); AAF < 1%	9:104790976:A:G		missense (5/5)	2.3286e-06	ENST00000374736	c.5873T>C	p.Met1958Thr
All	ABCA1	pLOF plus deleterious missense (5/5); AAF < 1%	9:104821453:C:T		missense (5/5)	2.3286e-06	ENST00000374736	c.2882G>A	p.Gly961Glu
All	ABCA1	pLOF plus deleterious missense (5/5); AAF < 1%	9:104802076:T:A		missense (5/5)	1.7316e-05	ENST00000374736	c.4676A>T	p.Lys1559Met
All	ABCA1	pLOF plus deleterious missense (5/5); AAF < 1%	9:104812654:G:A		missense (5/5)	1.1643e-06	ENST00000374736	c.3970C>T	p.Leu1324Phe
All	ABCA1	pLOF plus deleterious missense (5/5); AAF < 1%	9:104825850:T:C	rs762990532	missense (5/5)	1.1643e-06	ENST00000374736	c.2375A>G	p.Glu792Gly
All	ABCA1	pLOF plus deleterious missense (5/5); AAF < 1%	9:104827015:A:G	rs747779657	missense (5/5)	2.40009e-05	ENST00000374736	c.2270T>C	p.Leu757Pro
All	ABCA1	pLOF plus deleterious missense (5/5); AAF < 1%	9:104861716:A:C		missense (5/5)	1.1643e-06	ENST00000374736:ENST00000423487:ENST00000374733	c.506T>G:c.506T>G:c.326T>G	p.Val169Gly:p.Val169Gly:p.Val109Gly
All	ABCA1	pLOF plus deleterious missense (5/5); AAF < 1%	9:104826980:C:T		missense (5/5)	4.65721e-06	ENST00000374736	c.2305G>A	p.Asp769Asn
All	ABCA1	pLOF plus deleterious missense (5/5); AAF < 1%	9:104798531:T:A		missense (5/5)	2.3286e-06	ENST00000374736	c.5011A>T	p.Ser1671Cys
All	ABCA1	pLOF plus deleterious missense (5/5); AAF < 1%	9:104787964:A:G		missense (5/5)	3.61826e-06	ENST00000374736	c.6160T>C	p.Ser2054Pro
All	ABCA1	pLOF plus deleterious missense (5/5); AAF < 1%	9:104796133:C:T		missense (5/5)	3.61826e-06	ENST00000374736	c.5302G>A	p.Val1768Met
All	ABCA1	pLOF plus deleterious missense (5/5); AAF < 1%	9:104821502:T:A		missense (5/5)	1.16432e-06	ENST00000374736	c.2833A>T	p.Ile945Phe
All	ABCA1	pLOF plus deleterious missense (5/5); AAF < 1%	9:104794440:C:T		missense (5/5)	3.4929e-06	ENST00000374736	c.5453G>A	p.Gly1818Glu
All	ABCA1	pLOF plus deleterious missense (5/5); AAF < 1%	9:104829122:T:A		missense (5/5)	1.08548e-05	ENST00000374736	c.1909A>T	p.Ser637Cys
All	ABCA1	pLOF plus deleterious missense (5/5); AAF < 1%	9:104830951:C:T		missense (5/5)	1.1643e-06	ENST00000374736	c.1866G>A	p.Met622Ile
All	ABCA1	pLOF plus deleterious missense (5/5); AAF < 1%	9:104819682:C:T	rs146451230	missense (5/5)	6.54569e-06	ENST00000374736	c.3145G>A	p.Gly1049Arg
All	ABCA1	pLOF plus deleterious missense (5/5); AAF < 1%	9:104812626:A:C		missense (5/5)	1.1643e-06	ENST00000374736	c.3998T>G	p.Leu1333Trp
All	ABCA1	pLOF plus deleterious missense (5/5); AAF < 1%	9:104884503:T:G		missense (5/5)	3.61826e-06	ENST00000374736:ENST00000423487:ENST00000374733	c.226A>C:c.226A>C:c.46A>C	p.Asn76His:p.Asn76His:p.Asn16His
All	ABCA1	pLOF plus deleterious missense (5/5); AAF < 1%	9:104836982:G:C	rs150448790	missense (5/5)	4.65754e-06	ENST00000374736	c.1309C>G	p.Arg437Gly
All	ABCA1	pLOF plus deleterious missense (5/5); AAF < 1%	9:104804692:T:C		missense (5/5)	9.31441e-06	ENST00000374736	c.4493A>G	p.Gln1498Arg
All	ABCA1	pLOF plus deleterious missense (5/5); AAF < 1%	9:104786957:A:G		missense (5/5)	1.7316e-05	ENST00000374736	c.6224T>C	p.Met2075Thr
All	ABCA1	pLOF plus deleterious missense (5/5); AAF < 1%	9:104820045:C:A		missense (5/5)	1.1643e-06	ENST00000374736	c.2985G>T	p.Trp995Cys
All	ABCA1	pLOF plus deleterious missense (5/5); AAF < 1%	9:104858661:A:G		missense (5/5)	1.1643e-06	ENST00000374736:ENST00000423487	c.581T>C:c.581T>C	p.Leu194Pro:p.Leu194Pro
All	ABCA1	pLOF plus deleterious missense (5/5); AAF < 1%	9:104794452:C:T		missense (5/5)	1.1643e-06	ENST00000374736	c.5441G>A	p.Cys1814Tyr
All	ABCA1	pLOF plus deleterious missense (5/5); AAF < 1%	9:104806276:A:G	rs137854494	missense (5/5)	1.1643e-06	ENST00000374736	c.4429T>C	p.Cys1477Arg
All	ABCA1	pLOF plus deleterious missense (5/5); AAF < 1%	9:104827088:A:C		missense (5/5)	1.1643e-06	ENST00000374736	c.2197T>G	p.Cys733Gly
All	ABCA1	pLOF plus deleterious missense (5/5); AAF < 1%	9:104825877:G:A		missense (5/5)	3.61826e-06	ENST00000374736	c.2348C>T	p.Ser783Phe
All	ABCA1	pLOF plus deleterious missense (5/5); AAF < 1%	9:104786320:T:G		missense (5/5)	1.16435e-06	ENST00000374736	c.6379A>C	p.Ser2127Arg
All	ABCA1	pLOF plus deleterious missense (5/5); AAF < 1%	9:104861758:G:A	rs1406953660	missense (5/5)	2.31672e-06	ENST00000374736:ENST00000423487:ENST00000374733	c.464C>T:c.464C>T:c.284C>T	p.Ser155Phe:p.Ser155Phe:p.Ser95Phe
All	ABCA1	pLOF plus deleterious missense (5/5); AAF < 1%	9:104796424:A:G		missense (5/5)	3.4632e-05	ENST00000374736	c.5122T>C	p.Cys1708Arg
All	ABCA1	pLOF plus deleterious missense (5/5); AAF < 1%	9:104840344:T:C		missense (5/5)	1.1643e-06	ENST00000374736	c.989A>G	p.Tyr330Cys
All	ABCA1	pLOF plus deleterious missense (5/5); AAF < 1%	9:104883144:A:T	rs774529961	missense (5/5)	2.32861e-06	ENST00000374736:ENST00000423487:ENST00000374733	c.316T>A:c.316T>A:c.136T>A	p.Phe106Ile:p.Phe106Ile:p.Phe46Ile
All	ABCA1	pLOF plus deleterious missense (5/5); AAF < 1%	9:104785427:T:C		missense (5/5)	2.3286e-06	ENST00000374736	c.6614A>G	p.Asp2205Gly
All	ABCA1	pLOF plus deleterious missense (5/5); AAF < 1%	9:104784430:T:C		missense (5/5)	7.23652e-06	ENST00000374736	c.6671A>G	p.Gln2224Arg
All	ABCA1	pLOF plus deleterious missense (5/5); AAF < 1%	9:104812654:G:T		missense (5/5)	1.7316e-05	ENST00000374736	c.3970C>A	p.Leu1324Ile
All	ABCA1	pLOF plus deleterious missense (5/5); AAF < 1%	9:104796081:G:A		missense (5/5)	1.1643e-06	ENST00000374736	c.5354C>T	p.Thr1785Ile
All	ABCA1	pLOF plus deleterious missense (5/5); AAF < 1%	9:104837477:T:C		missense (5/5)	6.79643e-06	ENST00000374736	c.1145A>G	p.Lys382Arg
All	ABCA1	pLOF plus deleterious missense (5/5); AAF < 1%	9:104812587:C:T	rs762770081	missense (5/5)	2.347e-05	ENST00000374736	c.4037G>A	p.Gly1346Glu
All	ABCA1	pLOF plus deleterious missense (5/5); AAF < 1%	9:104837030:G:T	rs747456074	missense (5/5)	7.23652e-06	ENST00000374736	c.1261C>A	p.Pro421Thr
All	ABCA1	pLOF plus deleterious missense (5/5); AAF < 1%	9:104837084:A:G		missense (5/5)	1.1643e-06	ENST00000374736	c.1207T>C	p.Phe403Leu
All	ABCA1	pLOF plus deleterious missense (5/5); AAF < 1%	9:104796139:C:G		missense (5/5)	3.61826e-06	ENST00000374736	c.5296G>C	p.Ala1766Pro
All	ABCA1	pLOF plus deleterious missense (5/5); AAF < 1%	9:104820008:C:A	rs776303990	missense (5/5)	4.65723e-06	ENST00000374736	c.3022G>T	p.Val1008Leu
All	ABCA1	pLOF plus deleterious missense (5/5); AAF < 1%	9:104825839:G:C		missense (5/5)	3.61826e-06	ENST00000374736	c.2386C>G	p.Leu796Val
All	ABCA1	pLOF plus deleterious missense (5/5); AAF < 1%	9:104821460:T:G		missense (5/5)	2.32861e-06	ENST00000374736	c.2875A>C	p.Ile959Leu
All	ABCA1	pLOF plus deleterious missense (5/5); AAF < 1%	9:104796135:T:C	rs528270977	missense (5/5)	4.36379e-06	ENST00000374736	c.5300A>G	p.Tyr1767Cys
All	ABCA1	pLOF plus deleterious missense (5/5); AAF < 1%	9:104831669:G:C		missense (5/5)	1.1643e-06	ENST00000374736	c.1668C>G	p.Ile556Met
All	ABCA1	pLOF plus deleterious missense (5/5); AAF < 1%	9:104819591:C:T		missense (5/5)	3.61826e-06	ENST00000374736	c.3236G>A	p.Arg1079Gln
All	ABCA1	pLOF plus deleterious missense (5/5); AAF < 1%	9:104788024:G:A		missense (5/5)	1.08548e-05	ENST00000374736	c.6100C>T	p.Leu2034Phe
All	ABCA1	pLOF plus deleterious missense (5/5); AAF < 1%	9:104884427:A:G	rs746595809	missense (5/5)	2.3286e-06	ENST00000374736:ENST00000423487:ENST00000374733	c.302T>C:c.302T>C:c.122T>C	p.Ile101Thr:p.Ile101Thr:p.Ile41Thr
All	ABCA1	pLOF plus deleterious missense (5/5); AAF < 1%	9:104858577:A:T		missense (5/5)	2.3286e-06	ENST00000374736:ENST00000423487	c.665T>A:c.665T>A	p.Leu222Gln:p.Leu222Gln
All	ABCA1	pLOF plus deleterious missense (5/5); AAF < 1%	9:104837086:G:A		missense (5/5)	3.61826e-06	ENST00000374736	c.1205C>T	p.Thr402Ile
All	ABCA1	pLOF plus deleterious missense (5/5); AAF < 1%	9:104828916:C:G		missense (5/5)	3.61826e-06	ENST00000374736	c.2115G>C	p.Lys705Asn
All	ABCA1	pLOF plus deleterious missense (5/5); AAF < 1%	9:104799963:T:C		missense (5/5)	3.4929e-06	ENST00000374736	c.4799A>G	p.His1600Arg
All	ABCA1	pLOF plus deleterious missense (5/5); AAF < 1%	9:104840287:T:G		missense (5/5)	1.1643e-06	ENST00000374736	c.1046A>C	p.Asn349Thr
All	ABCA1	pLOF plus deleterious missense (5/5); AAF < 1%	9:104858542:C:A		missense (5/5)	3.4929e-06	ENST00000374736:ENST00000423487	c.700G>T:c.700G>T	p.Asp234Tyr:p.Asp234Tyr
All	ABCA1	pLOF plus deleterious missense (5/5); AAF < 1%	9:104818754:G:A	rs764188428	missense (5/5)	1.79573e-05	ENST00000374736	c.3371C>T	p.Thr1124Ile
All	ABCA1	pLOF plus deleterious missense (5/5); AAF < 1%	9:104786943:G:A	rs780321144	missense (5/5)	8.15021e-06	ENST00000374736	c.6238C>T	p.Arg2080Trp
All	ABCA1	pLOF plus deleterious missense (5/5); AAF < 1%	9:104812594:G:A	rs193087674	missense (5/5)	1.31988e-05	ENST00000374736	c.4030C>T	p.Arg1344Trp
All	ABCA1	pLOF plus deleterious missense (5/5); AAF < 1%	9:104824572:T:C		missense (5/5)	1.1643e-06	ENST00000374736	c.2549A>G	p.Tyr850Cys
All	ABCA1	pLOF plus deleterious missense (5/5); AAF < 1%	9:104799859:G:C		missense (5/5)	1.1643e-06	ENST00000374736	c.4903C>G	p.Pro1635Ala
All	ABCA1	pLOF plus deleterious missense (5/5); AAF < 1%	9:104831069:A:G	rs1330881375	missense (5/5)	2.3286e-06	ENST00000374736	c.1748T>C	p.Phe583Ser
All	ABCA1	pLOF plus deleterious missense (5/5); AAF < 1%	9:104819977:T:C	rs140365800	missense (5/5)	0.000393133	ENST00000374736	c.3053A>G	p.Asp1018Gly
All	ABCA1	pLOF plus deleterious missense (5/5); AAF < 1%	9:104829018:C:T	rs1388254764	missense (5/5)	1.1643e-06	ENST00000374736	c.2013G>A	p.Met671Ile
All	ABCA1	pLOF plus deleterious missense (5/5); AAF < 1%	9:104827089:C:G		missense (5/5)	1.16431e-06	ENST00000374736	c.2196G>C	p.Gln732His
All	ABCA1	pLOF plus deleterious missense (5/5); AAF < 1%	9:104787937:G:T		missense (5/5)	3.61826e-06	ENST00000374736	c.6187C>A	p.Pro2063Thr
All	ABCA1	pLOF plus deleterious missense (5/5); AAF < 1%	9:104837015:A:G	rs201586430	missense (5/5)	0.00010802	ENST00000374736	c.1276T>C	p.Phe426Leu
All	ABCA1	pLOF plus deleterious missense (5/5); AAF < 1%	9:104883099:T:A		missense (5/5)	3.61826e-06	ENST00000374736:ENST00000423487:ENST00000374733	c.361A>T:c.361A>T:c.181A>T	p.Ser121Cys:p.Ser121Cys:p.Ser61Cys
All	ABCA1	pLOF plus deleterious missense (5/5); AAF < 1%	9:104796178:T:G		missense (5/5)	1.16432e-06	ENST00000374736	c.5257A>C	p.Met1753Leu
All	ABCA1	pLOF plus deleterious missense (5/5); AAF < 1%	9:104787945:A:G		missense (5/5)	1.1643e-06	ENST00000374736	c.6179T>C	p.Ile2060Thr
All	ABCA1	pLOF plus deleterious missense (5/5); AAF < 1%	9:104790970:G:A		missense (5/5)	3.4929e-06	ENST00000374736	c.5879C>T	p.Thr1960Ile
All	ABCA1	pLOF plus deleterious missense (5/5); AAF < 1%	9:104792862:T:C	rs905356914	missense (5/5)	3.61826e-06	ENST00000374736	c.5681A>G	p.Asp1894Gly
All	ABCA1	pLOF plus deleterious missense (5/5); AAF < 1%	9:104798540:C:A		missense (5/5)	3.49293e-06	ENST00000374736	c.5002G>T	p.Val1668Phe
All	ABCA1	pLOF plus deleterious missense (5/5); AAF < 1%	9:104796103:C:T		missense (5/5)	7.23652e-06	ENST00000374736	c.5332G>A	p.Gly1778Ser
All	ABCA1	pLOF plus deleterious missense (5/5); AAF < 1%	9:104819652:G:A	rs371168450	missense (5/5)	3.4929e-06	ENST00000374736	c.3175C>T	p.Pro1059Ser
All	ABCA1	pLOF plus deleterious missense (5/5); AAF < 1%	9:104787930:A:G		missense (5/5)	1.1643e-06	ENST00000374736	c.6194T>C	p.Val2065Ala
All	ABCA1	pLOF plus deleterious missense (5/5); AAF < 1%	9:104799855:A:G		missense (5/5)	7.23652e-06	ENST00000374736	c.4907T>C	p.Leu1636Pro
All	ABCA1	pLOF plus deleterious missense (5/5); AAF < 1%	9:104825856:C:A		missense (5/5)	1.1643e-06	ENST00000374736	c.2369G>T	p.Gly790Val
All	ABCA1	pLOF plus deleterious missense (5/5); AAF < 1%	9:104840390:C:T		missense (5/5)	1.16431e-06	ENST00000374736	c.943G>A	p.Gly315Arg
All	ABCA1	pLOF plus deleterious missense (5/5); AAF < 1%	9:104837531:G:C	rs775035559	missense (5/5)	1.1643e-06	ENST00000374736	c.1091C>G	p.Ser364Cys
All	ABCA1	pLOF plus deleterious missense (5/5); AAF < 1%	9:104831043:C:T		missense (5/5)	1.16431e-06	ENST00000374736	c.1774G>A	p.Gly592Ser
All	ABCA1	pLOF plus deleterious missense (5/5); AAF < 1%	9:104786961:C:T	rs1230573600	missense (5/5)	1.4473e-05	ENST00000374736	c.6220G>A	p.Gly2074Ser
All	ABCA1	pLOF plus deleterious missense (5/5); AAF < 1%	9:104829104:A:G		missense (5/5)	1.16431e-06	ENST00000374736	c.1927T>C	p.Phe643Leu
All	ABCA1	pLOF plus deleterious missense (5/5); AAF < 1%	9:104825875:G:A		missense (5/5)	1.1643e-06	ENST00000374736	c.2350C>T	p.Pro784Ser
All	ABCA1	pLOF plus deleterious missense (5/5); AAF < 1%	9:104786380:A:T		missense (5/5)	1.1643e-06	ENST00000374736	c.6319T>A	p.Cys2107Ser
All	ABCA1	pLOF plus deleterious missense (5/5); AAF < 1%	9:104806308:C:G		missense (5/5)	1.1643e-06	ENST00000374736	c.4397G>C	p.Ser1466Thr
All	ABCA1	pLOF plus deleterious missense (5/5); AAF < 1%	9:104825743:T:C	rs753392135	missense (5/5)	1.1643e-06	ENST00000374736	c.2482A>G	p.Met828Val
All	ABCA1	pLOF plus deleterious missense (5/5); AAF < 1%	9:104884527:G:A	rs928929671	missense (5/5)	0.000226963	ENST00000374736:ENST00000423487:ENST00000374733	c.202C>T:c.202C>T:c.22C>T	p.Pro68Ser:p.Pro68Ser:p.Pro8Ser
All	ABCA1	pLOF plus deleterious missense (5/5); AAF < 1%	9:104806260:C:G		missense (5/5)	4.94315e-05	ENST00000374736	c.4445G>C	p.Gly1482Ala
All	ABCA1	pLOF plus deleterious missense (5/5); AAF < 1%	9:104794418:G:T		missense (5/5)	4.65721e-06	ENST00000374736	c.5475C>A	p.Asn1825Lys
All	ABCA1	pLOF plus deleterious missense (5/5); AAF < 1%	9:104831656:C:A		missense (5/5)	3.61826e-06	ENST00000374736	c.1681G>T	p.Asp561Tyr
All	ABCA1	pLOF plus deleterious missense (5/5); AAF < 1%	9:104827058:C:A		missense (5/5)	5.82151e-06	ENST00000374736	c.2227G>T	p.Ala743Ser
All	ABCA1	pLOF plus deleterious missense (5/5); AAF < 1%	9:104903620:T:G		missense (5/5)	1.1643e-06	ENST00000374736:ENST00000423487	c.60A>C:c.60A>C	p.Arg20Ser:p.Arg20Ser
All	ABCA1	pLOF plus deleterious missense (5/5); AAF < 1%	9:104798443:A:T		missense (5/5)	1.1643e-06	ENST00000374736	c.5099T>A	p.Leu1700His
All	ABCA1	pLOF plus deleterious missense (5/5); AAF < 1%	9:104816174:C:G		missense (5/5)	5.28513e-06	ENST00000374736	c.3707G>C	p.Ser1236Thr
All	ABCA1	pLOF plus deleterious missense (5/5); AAF < 1%	9:104786386:C:G		missense (5/5)	2.3286e-06	ENST00000374736	c.6313G>C	p.Glu2105Gln
All	ABCA1	pLOF plus deleterious missense (5/5); AAF < 1%	9:104810912:C:G		missense (5/5)	1.16431e-06	ENST00000374736	c.4063G>C	p.Ala1355Pro
All	ABCA1	pLOF plus deleterious missense (5/5); AAF < 1%	9:104830941:A:G		missense (5/5)	1.7316e-05	ENST00000374736	c.1876T>C	p.Cys626Arg
All	ABCA1	pLOF plus deleterious missense (5/5); AAF < 1%	9:104798529:G:T	rs1382766437	missense (5/5)	3.34445e-06	ENST00000374736	c.5013C>A	p.Ser1671Arg
All	ABCA1	pLOF plus deleterious missense (5/5); AAF < 1%	9:104806312:A:G		missense (5/5)	1.1643e-06	ENST00000374736	c.4393T>C	p.Cys1465Arg
All	ABCA1	pLOF plus deleterious missense (5/5); AAF < 1%	9:104889180:C:G	rs755348141	missense (5/5)	4.94547e-05	ENST00000374736:ENST00000423487	c.82G>C:c.82G>C	p.Glu28Gln:p.Glu28Gln
All	ABCA1	pLOF plus deleterious missense (5/5); AAF < 1%	9:104785538:A:G	rs2853577	missense (5/5)	3.61826e-06	ENST00000374736	c.6503T>C	p.Leu2168Pro
All	ABCA1	pLOF plus deleterious missense (5/5); AAF < 1%	9:104794497:A:T		missense (5/5)	3.4929e-06	ENST00000374736	c.5396T>A	p.Ile1799Asn
All	ABCA1	pLOF plus deleterious missense (5/5); AAF < 1%	9:104837522:A:G		missense (5/5)	9.88631e-05	ENST00000374736	c.1100T>C	p.Leu367Pro
All	ABCA1	pLOF plus deleterious missense (5/5); AAF < 1%	9:104827007:G:A		missense (5/5)	1.1643e-06	ENST00000374736	c.2278C>T	p.Pro760Ser
All	ABCA1	pLOF plus deleterious missense (5/5); AAF < 1%	9:104818787:C:T		missense (5/5)	3.61826e-06	ENST00000374736	c.3338G>A	p.Gly1113Asp
All	ABCA1	pLOF plus deleterious missense (5/5); AAF < 1%	9:104810815:T:G		missense (5/5)	1.1643e-06	ENST00000374736	c.4160A>C	p.Gln1387Pro
All	ABCA1	pLOF plus deleterious missense (5/5); AAF < 1%	9:104818758:C:G		missense (5/5)	1.1643e-06	ENST00000374736	c.3367G>C	p.Gly1123Arg
All	ABCA1	pLOF plus deleterious missense (5/5); AAF < 1%	9:104820028:T:C	rs766283366	missense (5/5)	1.04787e-05	ENST00000374736	c.3002A>G	p.Lys1001Arg
All	ABCA1	pLOF plus deleterious missense (5/5); AAF < 1%	9:104786942:C:T	rs755378028	missense (5/5)	1.08548e-05	ENST00000374736	c.6239G>A	p.Arg2080Gln
All	ABCA1	pLOF plus deleterious missense (5/5); AAF < 1%	9:104812642:G:T		missense (5/5)	1.1643e-06	ENST00000374736	c.3982C>A	p.Gln1328Lys
All	ABCA1	pLOF plus deleterious missense (5/5); AAF < 1%	9:104861717:C:T		missense (5/5)	2.3286e-06	ENST00000374736:ENST00000423487:ENST00000374733	c.505G>A:c.505G>A:c.325G>A	p.Val169Met:p.Val169Met:p.Val109Met
All	ABCA1	pLOF plus deleterious missense (5/5); AAF < 1%	9:104796085:C:G		missense (5/5)	1.1643e-06	ENST00000374736	c.5350G>C	p.Ala1784Pro
All	ABCA1	pLOF plus deleterious missense (5/5); AAF < 1%	9:104829042:C:A		missense (5/5)	1.1643e-06	ENST00000374736	c.1989G>T	p.Lys663Asn
All	ABCA1	pLOF plus deleterious missense (5/5); AAF < 1%	9:104810851:G:C		missense (5/5)	9.88631e-05	ENST00000374736	c.4124C>G	p.Pro1375Arg
All	ABCA1	pLOF plus deleterious missense (5/5); AAF < 1%	9:104818883:C:T	rs750950091	missense (5/5)	1.1643e-06	ENST00000374736	c.3242G>A	p.Gly1081Asp
All	ABCA1	pLOF plus deleterious missense (5/5); AAF < 1%	9:104786940:G:A	rs137854501	missense (5/5)	9.31441e-06	ENST00000374736	c.6241C>T	p.Arg2081Trp
All	ABCA1	pLOF plus deleterious missense (5/5); AAF < 1%	9:104829119:G:A	rs199571829	missense (5/5)	2.26318e-05	ENST00000374736	c.1912C>T	p.Arg638Trp
All	ABCA1	pLOF plus deleterious missense (5/5); AAF < 1%	9:104794443:C:T		missense (5/5)	3.4929e-06	ENST00000374736	c.5450G>A	p.Arg1817Gln
All	ABCA1	pLOF plus deleterious missense (5/5); AAF < 1%	9:104840407:C:T		missense (5/5)	1.1643e-06	ENST00000374736	c.926G>A	p.Cys309Tyr
All	ABCA1	pLOF plus deleterious missense (5/5); AAF < 1%	9:104812584:A:C		missense (5/5)	5.58784e-05	ENST00000374736	c.4040T>G	p.Phe1347Cys
All	ABCA1	pLOF plus deleterious missense (5/5); AAF < 1%	9:104809487:C:T		missense (5/5)	4.94315e-05	ENST00000374736	c.4253G>A	p.Cys1418Tyr
All	ABCA1	pLOF plus deleterious missense (5/5); AAF < 1%	9:104821474:G:A	rs1005990127	missense (5/5)	1.39003e-05	ENST00000374736	c.2861C>T	p.Ser954Leu
All	ABCA1	pLOF plus deleterious missense (5/5); AAF < 1%	9:104786299:T:C		missense (5/5)	0.000111757	ENST00000374736	c.6400A>G	p.Arg2134Gly
All	ABCA1	pLOF plus deleterious missense (5/5); AAF < 1%	9:104828979:G:C		missense (5/5)	1.1643e-06	ENST00000374736	c.2052C>G	p.Ser684Arg
All	ABCA1	pLOF plus deleterious missense (5/5); AAF < 1%	9:104799919:G:A	rs770818503	missense (5/5)	7.04687e-06	ENST00000374736	c.4843C>T	p.Arg1615Trp
All	ABCA1	pLOF plus deleterious missense (5/5); AAF < 1%	9:104827076:T:G		missense (5/5)	2.3286e-06	ENST00000374736	c.2209A>C	p.Ser737Arg
All	ABCA1	pLOF plus deleterious missense (5/5); AAF < 1%	9:104786355:G:C		missense (5/5)	1.1643e-06	ENST00000374736	c.6344C>G	p.Ala2115Gly
All	ABCA1	pLOF plus deleterious missense (5/5); AAF < 1%	9:104816234:C:A	rs562403512	missense (5/5)	5.45476e-06	ENST00000374736	c.3647G>T	p.Gly1216Val
All	ABCA1	pLOF plus deleterious missense (5/5); AAF < 1%	9:104831760:A:G		missense (5/5)	3.4929e-06	ENST00000374736	c.1577T>C	p.Leu526Pro
All	ABCA1	pLOF plus deleterious missense (5/5); AAF < 1%	9:104825847:T:A		missense (5/5)	1.16431e-06	ENST00000374736	c.2378A>T	p.Tyr793Phe
All	ABCA1	pLOF plus deleterious missense (5/5); AAF < 1%	9:104820035:G:C	rs138735406	missense (5/5)	4.56231e-06	ENST00000374736	c.2995C>G	p.Arg999Gly
All	ABCA1	pLOF plus deleterious missense (5/5); AAF < 1%	9:104787931:C:T	rs766619359	missense (5/5)	7.04684e-06	ENST00000374736	c.6193G>A	p.Val2065Met
All	ABCA1	pLOF plus deleterious missense (5/5); AAF < 1%	9:104829131:G:A	rs766136483	missense (5/5)	9.08411e-06	ENST00000374736	c.1900C>T	p.Arg634Trp
All	ABCA1	pLOF plus deleterious missense (5/5); AAF < 1%	9:104794464:A:C		missense (5/5)	1.1643e-06	ENST00000374736	c.5429T>G	p.Phe1810Cys
All	ABCA1	pLOF plus deleterious missense (5/5); AAF < 1%	9:104840452:G:C		missense (5/5)	3.4929e-06	ENST00000374736	c.881C>G	p.Ser294Cys
All	ABCA1	pLOF plus deleterious missense (5/5); AAF < 1%	9:104822514:G:A	rs137854495	missense (5/5)	3.52342e-06	ENST00000374736	c.2810C>T	p.Ala937Val
All	ABCA1	pLOF plus deleterious missense (5/5); AAF < 1%	9:104829053:C:T	rs762093692	missense (5/5)	1.16431e-05	ENST00000374736	c.1978G>A	p.Val660Met
All	ABCA1	pLOF plus deleterious missense (5/5); AAF < 1%	9:104791003:C:G		missense (5/5)	3.61826e-06	ENST00000374736	c.5846G>C	p.Gly1949Ala
All	ABCA1	pLOF plus deleterious missense (5/5); AAF < 1%	9:104819634:G:A		missense (5/5)	1.1643e-06	ENST00000374736	c.3193C>T	p.Pro1065Ser
All	ABCA1	pLOF plus deleterious missense (5/5); AAF < 1%	9:104827148:T:C		missense (5/5)	1.1643e-06	ENST00000374736	c.2137A>G	p.Ser713Gly
All	ABCA1	pLOF plus deleterious missense (5/5); AAF < 1%	9:104806311:C:A		missense (5/5)	1.1643e-06	ENST00000374736	c.4394G>T	p.Cys1465Phe
All	ABCA1	pLOF plus deleterious missense (5/5); AAF < 1%	9:104820040:T:C		missense (5/5)	3.42161e-06	ENST00000374736	c.2990A>G	p.Tyr997Cys
All	ABCA1	pLOF plus deleterious missense (5/5); AAF < 1%	9:104818881:G:A	rs371187966	missense (5/5)	1.89575e-05	ENST00000374736	c.3244C>T	p.Arg1082Cys
All	ABCA1	pLOF plus deleterious missense (5/5); AAF < 1%	9:104788521:G:A	rs779000453	missense (5/5)	2.3286e-06	ENST00000374736	c.5974C>T	p.Pro1992Ser
All	ABCA1	pLOF plus deleterious missense (5/5); AAF < 1%	9:104787972:C:T	rs778400988	missense (5/5)	8.15013e-06	ENST00000374736	c.6152G>A	p.Arg2051His
All	ABCA1	pLOF plus deleterious missense (5/5); AAF < 1%	9:104810840:G:A		missense (5/5)	4.65721e-06	ENST00000374736	c.4135C>T	p.Leu1379Phe
All	ABCA1	pLOF plus deleterious missense (5/5); AAF < 1%	9:104825886:C:T	rs143626002	missense (5/5)	5.82151e-06	ENST00000374736	c.2339G>A	p.Ser780Asn
All	ABCA1	pLOF plus deleterious missense (5/5); AAF < 1%	9:104821441:C:T	rs763060795	missense (5/5)	4.32717e-06	ENST00000374736	c.2894G>A	p.Arg965His
All	ABCA1	pLOF plus deleterious missense (5/5); AAF < 1%	9:104825857:C:T		missense (5/5)	1.1643e-06	ENST00000374736	c.2368G>A	p.Gly790Ser
All	ABCA1	pLOF plus deleterious missense (5/5); AAF < 1%	9:104786876:T:C	rs1250083822	missense (5/5)	1.16493e-06	ENST00000374736	c.6305A>G	p.His2102Arg
All	ABCA1	pLOF plus deleterious missense (5/5); AAF < 1%	9:104803296:A:G		missense (5/5)	2.32533e-05	ENST00000374736	c.4580T>C	p.Val1527Ala
All	ABCA1	pLOF plus deleterious missense (5/5); AAF < 1%	9:104830967:A:G	rs1258559345	missense (5/5)	5.82151e-06	ENST00000374736	c.1850T>C	p.Val617Ala
All	ABCA1	pLOF plus deleterious missense (5/5); AAF < 1%	9:104830968:C:A	rs1200469268	missense (5/5)	5.82151e-06	ENST00000374736	c.1849G>T	p.Val617Phe
All	ABCA1	pLOF plus deleterious missense (5/5); AAF < 1%	9:104884524:A:C	rs756278529	missense (5/5)	1.1643e-06	ENST00000374736:ENST00000423487:ENST00000374733	c.205T>G:c.205T>G:c.25T>G	p.Trp69Gly:p.Trp69Gly:p.Trp9Gly
All	ABCA1	pLOF plus deleterious missense (5/5); AAF < 1%	9:104785404:G:C	rs773860524	missense (5/5)	2.3286e-06	ENST00000374736	c.6637C>G	p.Leu2213Val
All	ABCA1	pLOF plus deleterious missense (5/5); AAF < 1%	9:104819966:G:T	rs1445490922	missense (5/5)	6.98581e-06	ENST00000374736	c.3064C>A	p.Pro1022Thr
All	ABCA1	pLOF plus deleterious missense (5/5); AAF < 1%	9:104824557:G:C		missense (5/5)	1.1643e-06	ENST00000374736	c.2564C>G	p.Pro855Arg
All	ABCA1	pLOF plus deleterious missense (5/5); AAF < 1%	9:104798438:T:C	rs759551873	missense (5/5)	5.98577e-06	ENST00000374736	c.5104A>G	p.Asn1702Asp
All	ABCA1	pLOF plus deleterious missense (5/5); AAF < 1%	9:104785625:T:C		missense (5/5)	1.16432e-06	ENST00000374736	c.6416A>G	p.Tyr2139Cys
All	ABCA1	pLOF plus deleterious missense (5/5); AAF < 1%	9:104822585:C:G		missense (5/5)	4.94315e-05	ENST00000374736	c.2739G>C	p.Lys913Asn
All	ABCA1	pLOF plus deleterious missense (5/5); AAF < 1%	9:104822499:G:A		missense (5/5)	1.1643e-06	ENST00000374736	c.2825C>T	p.Thr942Ile
All	ABCA1	pLOF plus deleterious missense (5/5); AAF < 1%	9:104818853:A:G		missense (5/5)	1.7316e-05	ENST00000374736	c.3272T>C	p.Met1091Thr
All	ABCA1	pLOF plus deleterious missense (5/5); AAF < 1%	9:104796183:G:A		missense (5/5)	4.65721e-06	ENST00000374736	c.5252C>T	p.Pro1751Leu
All	ABCA1	pLOF plus deleterious missense (5/5); AAF < 1%	9:104861679:C:G		missense (5/5)	1.16431e-06	ENST00000374736:ENST00000423487:ENST00000374733	c.543G>C:c.543G>C:c.363G>C	p.Lys181Asn:p.Lys181Asn:p.Lys121Asn
All	ABCA1	pLOF plus deleterious missense (5/5); AAF < 1%	9:104830954:C:G	rs760598637	missense (5/5)	2.1819e-06	ENST00000374736	c.1863G>C	p.Gln621His
All	ABCA1	pLOF plus deleterious missense (5/5); AAF < 1%	9:104804638:A:T		missense (5/5)	1.1643e-06	ENST00000374736	c.4547T>A	p.Ile1516Asn
All	ABCA1	pLOF plus deleterious missense (5/5); AAF < 1%	9:104812662:C:G	rs149042968	missense (5/5)	6.92347e-06	ENST00000374736	c.3962G>C	p.Gly1321Ala
All	ABCA1	pLOF plus deleterious missense (5/5); AAF < 1%	9:104798504:G:A	rs137854498	missense (5/5)	2.56155e-05	ENST00000374736	c.5038C>T	p.Arg1680Trp
All	ABCA1	pLOF plus deleterious missense (5/5); AAF < 1%	9:104884496:T:C		missense (5/5)	3.61826e-06	ENST00000374736:ENST00000423487:ENST00000374733	c.233A>G:c.233A>G:c.53A>G	p.Asn78Ser:p.Asn78Ser:p.Asn18Ser
All	ABCA1	pLOF plus deleterious missense (5/5); AAF < 1%	9:104788024:G:C		missense (5/5)	1.1643e-06	ENST00000374736	c.6100C>G	p.Leu2034Val
All	ABCA1	pLOF plus deleterious missense (5/5); AAF < 1%	9:104821493:C:T	rs746263501	missense (5/5)	9.31441e-06	ENST00000374736	c.2842G>A	p.Gly948Arg
All	ABCA1	pLOF plus deleterious missense (5/5); AAF < 1%	9:104796331:C:G		missense (5/5)	1.1643e-06	ENST00000374736	c.5215G>C	p.Ala1739Pro
All	ABCA1	pLOF plus deleterious missense (5/5); AAF < 1%	9:104785628:C:T		missense (5/5)	1.1643e-06	ENST00000374736	c.6413G>A	p.Gly2138Asp
All	ABCA1	pLOF plus deleterious missense (5/5); AAF < 1%	9:104794438:G:A		missense (5/5)	1.1643e-06	ENST00000374736	c.5455C>T	p.Leu1819Phe
All	ABCA1	pLOF plus deleterious missense (5/5); AAF < 1%	9:104786379:C:T	rs757347488	missense (5/5)	1.1643e-06	ENST00000374736	c.6320G>A	p.Cys2107Tyr
All	ABCA1	pLOF plus deleterious missense (5/5); AAF < 1%	9:104884435:G:T		missense (5/5)	4.65721e-06	ENST00000374736:ENST00000423487:ENST00000374733	c.294C>A:c.294C>A:c.114C>A	p.Asn98Lys:p.Asn98Lys:p.Asn38Lys
All	ABCA1	pLOF plus deleterious missense (5/5); AAF < 1%	9:104884443:T:A		missense (5/5)	4.65722e-06	ENST00000374736:ENST00000423487:ENST00000374733	c.286A>T:c.286A>T:c.106A>T	p.Asn96Tyr:p.Asn96Tyr:p.Asn36Tyr
All	ABCA1	pLOF plus deleterious missense (5/5); AAF < 1%	9:104791022:C:A		missense (5/5)	1.1643e-06	ENST00000374736	c.5827G>T	p.Gly1943Trp
All	ABCA1	pLOF plus deleterious missense (5/5); AAF < 1%	9:104804701:T:C		missense (5/5)	1.1643e-06	ENST00000374736	c.4484A>G	p.Asp1495Gly
All	ABCA1	pLOF plus deleterious missense (5/5); AAF < 1%	9:104821466:C:T	rs755100870	missense (5/5)	2.58644e-05	ENST00000374736	c.2869G>A	p.Ala957Thr
All	ABCA1	pLOF plus deleterious missense (5/5); AAF < 1%	9:104829010:A:G		missense (5/5)	5.58784e-05	ENST00000374736	c.2021T>C	p.Met674Thr
All	ABCA1	pLOF plus deleterious missense (5/5); AAF < 1%	9:104822520:T:C	rs28937313	missense (5/5)	5.28513e-06	ENST00000374736	c.2804A>G	p.Asn935Ser
All	ABCA1	pLOF plus deleterious missense (5/5); AAF < 1%	9:104784433:T:A		missense (5/5)	2.3286e-06	ENST00000374736	c.6668A>T	p.Asp2223Val
All	ABCA1	pLOF plus deleterious missense (5/5); AAF < 1%	9:104889148:G:C		missense (5/5)	1.1643e-06	ENST00000374736:ENST00000423487	c.114C>G:c.114C>G	p.Ile38Met:p.Ile38Met
All	ABCA1	pLOF plus deleterious missense (5/5); AAF < 1%	9:104794418:G:C		missense (5/5)	1.7316e-05	ENST00000374736	c.5475C>G	p.Asn1825Lys
All	ABCA1	pLOF plus deleterious missense (5/5); AAF < 1%	9:104829106:A:C		missense (5/5)	1.1643e-06	ENST00000374736	c.1925T>G	p.Leu642Arg
All	ABCA1	pLOF plus deleterious missense (5/5); AAF < 1%	9:104822608:T:C		missense (5/5)	1.1643e-05	ENST00000374736	c.2716A>G	p.Lys906Glu
All	ABCA1	pLOF plus deleterious missense (5/5); AAF < 1%	9:104787986:A:T		missense (5/5)	1.1643e-06	ENST00000374736	c.6138T>A	p.Ser2046Arg
All	ABCA1	pLOF plus deleterious missense (5/5); AAF < 1%	9:104819706:G:C	rs192935024	missense (5/5)	1.6217e-05	ENST00000374736	c.3121C>G	p.Leu1041Val
All	ABCA1	pLOF plus deleterious missense (5/5); AAF < 1%	9:104837092:T:A		missense (5/5)	1.1643e-06	ENST00000374736	c.1199A>T	p.Asn400Ile
All	ABCA1	pLOF plus deleterious missense (5/5); AAF < 1%	9:104819930:A:C		missense (5/5)	1.7316e-05	ENST00000374736	c.3100T>G	p.Ser1034Ala
All	ABCA1	pLOF plus deleterious missense (5/5); AAF < 1%	9:104796136:A:C	rs1312399680	missense (5/5)	4.65722e-06	ENST00000374736	c.5299T>G	p.Tyr1767Asp
All	ABCA1	pLOF plus deleterious missense (5/5); AAF < 1%	9:104825721:T:C		missense (5/5)	1.1643e-06	ENST00000374736	c.2504A>G	p.Tyr835Cys
All	ABCA1	pLOF plus deleterious missense (5/5); AAF < 1%	9:104840414:T:A	rs990977363	missense (5/5)	1.1643e-06	ENST00000374736	c.919A>T	p.Ile307Phe
All	ABCA1	pLOF plus deleterious missense (5/5); AAF < 1%	9:104812617:C:T		missense (5/5)	1.1643e-06	ENST00000374736	c.4007G>A	p.Arg1336Lys
All	ABCA1	pLOF plus deleterious missense (5/5); AAF < 1%	9:104810851:G:T	rs1007051944	missense (5/5)	7.23652e-06	ENST00000374736	c.4124C>A	p.Pro1375His
All	ABCA1	pLOF plus deleterious missense (5/5); AAF < 1%	9:104788454:C:G		missense (5/5)	3.61826e-06	ENST00000374736	c.6041G>C	p.Arg2014Thr
All	ABCA1	pLOF plus deleterious missense (5/5); AAF < 1%	9:104831727:A:G		missense (5/5)	3.61826e-06	ENST00000374736	c.1610T>C	p.Val537Ala
All	ABCA1	pLOF plus deleterious missense (5/5); AAF < 1%	9:104810918:A:T	rs763519545	missense (5/5)	0.000226963	ENST00000374736	c.4057T>A	p.Leu1353Met
All	ABCA1	pLOF plus deleterious missense (5/5); AAF < 1%	9:104785424:T:C	rs1484473435	missense (5/5)	3.4929e-06	ENST00000374736	c.6617A>G	p.Tyr2206Cys
All	ABCA1	pLOF plus deleterious missense (5/5); AAF < 1%	9:104816177:G:A		missense (5/5)	3.61826e-06	ENST00000374736	c.3704C>T	p.Ser1235Phe
All	ABCA1	pLOF plus deleterious missense (5/5); AAF < 1%	9:104788509:C:T		missense (5/5)	1.7316e-05	ENST00000374736	c.5986G>A	p.Ala1996Thr
All	ABCA1	pLOF plus deleterious missense (5/5); AAF < 1%	9:104822659:C:G		missense (5/5)	1.1643e-06	ENST00000374736	c.2665G>C	p.Glu889Gln
All	ABCA1	pLOF plus deleterious missense (5/5); AAF < 1%	9:104818817:A:G		missense (5/5)	1.1643e-06	ENST00000374736	c.3308T>C	p.Ile1103Thr
All	ABCA1	pLOF plus deleterious missense (5/5); AAF < 1%	9:104884455:C:T	rs1212597294	missense (5/5)	2.3286e-06	ENST00000374736:ENST00000423487:ENST00000374733	c.274G>A:c.274G>A:c.94G>A	p.Gly92Arg:p.Gly92Arg:p.Gly32Arg
All	ABCA1	pLOF plus deleterious missense (5/5); AAF < 1%	9:104826957:C:G	rs138880920	missense (5/5)	0.00198423	ENST00000374736	c.2328G>C	p.Lys776Asn
All	ABCA1	pLOF plus deleterious missense (5/5); AAF < 1%	9:104798572:A:C		missense (5/5)	2.3286e-06	ENST00000374736	c.4970T>G	p.Val1657Gly
All	ABCA1	pLOF plus deleterious missense (5/5); AAF < 1%	9:104818729:C:A	rs762873991	missense (5/5)	1.28073e-05	ENST00000374736	c.3396G>T	p.Lys1132Asn
All	ABCA1	pLOF plus deleterious missense (5/5); AAF < 1%	9:104884545:G:A		missense (5/5)	3.61826e-06	ENST00000374736:ENST00000423487:ENST00000374733	c.184C>T:c.184C>T:c.4C>T	p.Pro62Ser:p.Pro62Ser:p.Pro2Ser
All	ABCA1	pLOF plus deleterious missense (5/5); AAF < 1%	9:104861698:G:A		missense (5/5)	4.65721e-06	ENST00000374736:ENST00000423487:ENST00000374733	c.524C>T:c.524C>T:c.344C>T	p.Ala175Val:p.Ala175Val:p.Ala115Val
All	ABCA1	pLOF plus deleterious missense (5/5); AAF < 1%	9:104822535:G:A		missense (5/5)	4.55008e-06	ENST00000374736	c.2789C>T	p.Ser930Phe
All	ABCA1	pLOF plus deleterious missense (5/5); AAF < 1%	9:104819696:G:A		missense (5/5)	1.1643e-06	ENST00000374736	c.3131C>T	p.Ala1044Val
All	ABCA1	pLOF plus deleterious missense (5/5); AAF < 1%	9:104816220:G:A		missense (5/5)	1.1643e-06	ENST00000374736	c.3661C>T	p.Leu1221Phe
All	ABCA1	pLOF plus deleterious missense (5/5); AAF < 1%	9:104824558:G:A	rs370414528	missense (5/5)	1.04787e-05	ENST00000374736	c.2563C>T	p.Pro855Ser
All	ABCA1	pLOF plus deleterious missense (5/5); AAF < 1%	9:104803292:A:T		missense (5/5)	1.1644e-06	ENST00000374736	c.4584T>A	p.Asn1528Lys
All	ABCA1	pLOF plus deleterious missense (5/5); AAF < 1%	9:104837556:T:G		missense (5/5)	5.58784e-05	ENST00000374736	c.1066A>C	p.Asn356His
All	ABCA1	pLOF plus deleterious missense (5/5); AAF < 1%	9:104819636:T:C		missense (5/5)	2.3286e-06	ENST00000374736	c.3191A>G	p.Asp1064Gly
All	ABCA1	pLOF plus deleterious missense (5/5); AAF < 1%	9:104798530:C:T		missense (5/5)	1.1643e-06	ENST00000374736	c.5012G>A	p.Ser1671Asn
All	ABCA1	pLOF plus deleterious missense (5/5); AAF < 1%	9:104889104:T:C	rs1051504651	missense (5/5)	1.39716e-05	ENST00000374736:ENST00000423487	c.158A>G:c.158A>G	p.Glu53Gly:p.Glu53Gly
All	ABCA1	pLOF plus deleterious missense (5/5); AAF < 1%	9:104794405:C:T		missense (5/5)	1.1643e-06	ENST00000374736	c.5488G>A	p.Asp1830Asn
All	ABCA1	pLOF plus deleterious missense (5/5); AAF < 1%	9:104827042:G:C	rs774370254	missense (5/5)	6.92641e-05	ENST00000374736	c.2243C>G	p.Ala748Gly
All	ABCA1	pLOF plus deleterious missense (5/5); AAF < 1%	9:104792871:T:G		missense (5/5)	1.1643e-06	ENST00000374736	c.5672A>C	p.Glu1891Ala
All	ABCA1	pLOF plus deleterious missense (5/5); AAF < 1%	9:104803306:T:G	rs1299406729	missense (5/5)	1.1643e-06	ENST00000374736	c.4570A>C	p.Lys1524Gln
All	ABCA1	pLOF plus deleterious missense (5/5); AAF < 1%	9:104861767:T:G		missense (5/5)	0.000827815	ENST00000374736:ENST00000423487:ENST00000374733	c.455A>C:c.455A>C:c.275A>C	p.Glu152Ala:p.Glu152Ala:p.Glu92Ala
All	ABCA1	pLOF plus deleterious missense (5/5); AAF < 1%	9:104831667:C:T		missense (5/5)	7.04684e-06	ENST00000374736	c.1670G>A	p.Arg557Gln
All	ABCA1	pLOF plus deleterious missense (5/5); AAF < 1%	9:104786906:T:A		missense (5/5)	3.61826e-06	ENST00000374736	c.6275A>T	p.Lys2092Met
All	ABCA1	pLOF plus deleterious missense (5/5); AAF < 1%	9:104816226:C:T	rs1209484368	missense (5/5)	1.7316e-05	ENST00000374736	c.3655G>A	p.Val1219Met
All	ABCA1	pLOF plus deleterious missense (5/5); AAF < 1%	9:104819627:G:C	rs1394779021	missense (5/5)	1.1643e-06	ENST00000374736	c.3200C>G	p.Ser1067Cys
All	ABCA1	pLOF plus deleterious missense (5/5); AAF < 1%	9:104831658:A:G	rs151167856	missense (5/5)	2.51484e-05	ENST00000374736	c.1679T>C	p.Ile560Thr
All	ABCA1	pLOF plus deleterious missense (5/5); AAF < 1%	9:104812690:C:A		missense (5/5)	1.16431e-06	ENST00000374736	c.3934G>T	p.Asp1312Tyr
All	ABCA1	pLOF plus deleterious missense (5/5); AAF < 1%	9:104818849:A:C		missense (5/5)	1.7316e-05	ENST00000374736	c.3276T>G	p.Asp1092Glu
All	ABCA1	pLOF plus deleterious missense (5/5); AAF < 1%	9:104796360:T:A	rs1031414688	missense (5/5)	3.61826e-06	ENST00000374736	c.5186A>T	p.Tyr1729Phe
All	ABCA1	pLOF plus deleterious missense (5/5); AAF < 1%	9:104903645:C:A		missense (5/5)	1.1643e-06	ENST00000374736:ENST00000423487	c.35G>T:c.35G>T	p.Trp12Leu:p.Trp12Leu
All	ABCA1	pLOF plus deleterious missense (5/5); AAF < 1%	9:104824564:G:A	rs1159795276	missense (5/5)	3.41253e-06	ENST00000374736	c.2557C>T	p.Pro853Ser
All	ABCA1	pLOF plus deleterious missense (5/5); AAF < 1%	9:104830991:G:T		missense (5/5)	1.16446e-06	ENST00000374736	c.1826C>A	p.Thr609Lys
All	ABCA1	pLOF plus deleterious missense (5/5); AAF < 1%	9:104796118:C:T	rs370103164	missense (5/5)	2.39491e-05	ENST00000374736	c.5317G>A	p.Val1773Met
All	ABCA1	pLOF plus deleterious missense (5/5); AAF < 1%	9:104837517:G:A	rs1330988062	missense (5/5)	9.68941e-06	ENST00000374736	c.1105C>T	p.Arg369Cys
All	ABCA1	pLOF plus deleterious missense (5/5); AAF < 1%	9:104785484:G:A	rs372207376	missense (5/5)	4.94315e-05	ENST00000374736	c.6557C>T	p.Ser2186Phe
All	ABCA1	pLOF plus deleterious missense (5/5); AAF < 1%	9:104806313:C:G		missense (5/5)	1.1643e-06	ENST00000374736	c.4392G>C	p.Gln1464His
All	ABCA1	pLOF plus deleterious missense (5/5); AAF < 1%	9:104786353:T:C	rs752356763	missense (5/5)	2.44503e-05	ENST00000374736	c.6346A>G	p.Ile2116Val
All	ABCA1	pLOF plus deleterious missense (5/5); AAF < 1%	9:104821502:T:G		missense (5/5)	3.25646e-05	ENST00000374736	c.2833A>C	p.Ile945Leu
All	ABCA1	pLOF plus deleterious missense (5/5); AAF < 1%	9:104819718:T:C		missense (5/5)	1.1643e-06	ENST00000374736	c.3109A>G	p.Met1037Val
All	ABCA1	pLOF plus deleterious missense (5/5); AAF < 1%	9:104883113:C:A		missense (5/5)	3.61826e-06	ENST00000374736:ENST00000423487:ENST00000374733	c.347G>T:c.347G>T:c.167G>T	p.Ser116Ile:p.Ser116Ile:p.Ser56Ile
All	ABCA1	pLOF plus deleterious missense (5/5); AAF < 1%	9:104785403:A:G		missense (5/5)	1.1643e-06	ENST00000374736	c.6638T>C	p.Leu2213Pro
All	ABCA1	pLOF plus deleterious missense (5/5); AAF < 1%	9:104818847:T:C		missense (5/5)	1.1643e-06	ENST00000374736	c.3278A>G	p.Glu1093Gly
All	ABCA1	pLOF plus deleterious missense (5/5); AAF < 1%	9:104889135:G:A	rs1458927804	missense (5/5)	1.13184e-05	ENST00000374736:ENST00000423487	c.127C>T:c.127C>T	p.Arg43Trp:p.Arg43Trp
All	ABCA1	pLOF plus deleterious missense (5/5); AAF < 1%	9:104836981:C:G		missense (5/5)	1.7316e-05	ENST00000374736	c.1310G>C	p.Arg437Pro
All	ABCA1	pLOF plus deleterious missense (5/5); AAF < 1%	9:104798496:G:T	rs900084382	missense (5/5)	1.1643e-06	ENST00000374736	c.5046C>A	p.Ser1682Arg
All	ABCA1	pLOF plus deleterious missense (5/5); AAF < 1%	9:104889176:A:C	rs752155736	missense (5/5)	3.4632e-05	ENST00000374736:ENST00000423487	c.86T>G:c.86T>G	p.Val29Gly:p.Val29Gly
All	ABCA1	pLOF plus deleterious missense (5/5); AAF < 1%	9:104810915:G:A		missense (5/5)	1.1643e-06	ENST00000374736	c.4060C>T	p.Pro1354Ser
All	ABCA1	pLOF plus deleterious missense (5/5); AAF < 1%	9:104788542:G:A	rs748253213	missense (5/5)	0.000105822	ENST00000374736	c.5953C>T	p.His1985Tyr
All	ABCA1	pLOF plus deleterious missense (5/5); AAF < 1%	9:104800532:A:G		missense (5/5)	4.94315e-05	ENST00000374736	c.4751T>C	p.Leu1584Pro
All	ABCA1	pLOF plus deleterious missense (5/5); AAF < 1%	9:104821492:C:T	rs1414511426	missense (5/5)	2.3286e-06	ENST00000374736	c.2843G>A	p.Gly948Glu
All	ABCA1	pLOF plus deleterious missense (5/5); AAF < 1%	9:104829130:C:G		missense (5/5)	1.1643e-06	ENST00000374736	c.1901G>C	p.Arg634Pro
All	ABCA1	pLOF plus deleterious missense (5/5); AAF < 1%	9:104861686:A:G	rs751040729	missense (5/5)	6.92641e-05	ENST00000374736:ENST00000423487:ENST00000374733	c.536T>C:c.536T>C:c.356T>C	p.Leu179Pro:p.Leu179Pro:p.Leu119Pro
All	ABCA1	pLOF plus deleterious missense (5/5); AAF < 1%	9:104831641:T:C		missense (5/5)	1.08548e-05	ENST00000374736	c.1696A>G	p.Thr566Ala
All	ABCA1	pLOF plus deleterious missense (5/5); AAF < 1%	9:104889179:T:C		missense (5/5)	1.1643e-06	ENST00000374736:ENST00000423487	c.83A>G:c.83A>G	p.Glu28Gly:p.Glu28Gly
All	ABCA1	pLOF plus deleterious missense (5/5); AAF < 1%	9:104829104:A:T	rs769145294	missense (5/5)	3.49291e-06	ENST00000374736	c.1927T>A	p.Phe643Ile
All	ABCA1	pLOF plus deleterious missense (5/5); AAF < 1%	9:104796361:A:G		missense (5/5)	1.1643e-06	ENST00000374736	c.5185T>C	p.Tyr1729His
All	ABCA1	pLOF plus deleterious missense (5/5); AAF < 1%	9:104819603:A:G		missense (5/5)	4.94315e-05	ENST00000374736	c.3224T>C	p.Leu1075Pro
All	ABCA1	pLOF plus deleterious missense (5/5); AAF < 1%	9:104798445:C:A	rs146934490	missense (5/5)	3.14361e-05	ENST00000374736	c.5097G>T	p.Trp1699Cys
All	ABCA1	pLOF plus deleterious missense (5/5); AAF < 1%	9:104825685:G:A		missense (5/5)	4.55004e-06	ENST00000374736	c.2540C>T	p.Pro847Leu
All	ABCA1	pLOF plus deleterious missense (5/5); AAF < 1%	9:104796147:G:C		missense (5/5)	1.1643e-06	ENST00000374736	c.5288C>G	p.Pro1763Arg
All	ABCA1	pLOF plus deleterious missense (5/5); AAF < 1%	9:104796162:A:G		missense (5/5)	1.1643e-06	ENST00000374736	c.5273T>C	p.Phe1758Ser
All	ABCA1	pLOF plus deleterious missense (5/5); AAF < 1%	9:104840289:G:C	rs1187182686	missense (5/5)	1.1643e-06	ENST00000374736	c.1044C>G	p.Asp348Glu
All	ABCA1	pLOF plus deleterious missense (5/5); AAF < 1%	9:104825875:G:C	rs1380169374	missense (5/5)	1.1643e-06	ENST00000374736	c.2350C>G	p.Pro784Ala
All	ABCA1	pLOF plus deleterious missense (5/5); AAF < 1%	9:104819690:G:T	rs141021096	missense (5/5)	3.4929e-06	ENST00000374736	c.3137C>A	p.Ala1046Asp
All	ABCA1	pLOF plus deleterious missense (5/5); AAF < 1%	9:104832687:A:C		missense (5/5)	1.1643e-06	ENST00000374736	c.1396T>G	p.Phe466Val
All	ABCA1	pLOF plus deleterious missense (5/5); AAF < 1%	9:104828999:T:C		missense (5/5)	1.1643e-06	ENST00000374736	c.2032A>G	p.Asn678Asp
All	ABCA1	pLOF plus deleterious missense (5/5); AAF < 1%	9:104798557:A:G	rs754455355	missense (5/5)	1.4473e-05	ENST00000374736	c.4985T>C	p.Ile1662Thr
All	ABCA1	pLOF plus deleterious missense (5/5); AAF < 1%	9:104825866:A:C		missense (5/5)	2.3286e-06	ENST00000374736	c.2359T>G	p.Phe787Val
All	ABCA1	pLOF plus deleterious missense (5/5); AAF < 1%	9:104884442:T:C		missense (5/5)	2.32861e-06	ENST00000374736:ENST00000423487:ENST00000374733	c.287A>G:c.287A>G:c.107A>G	p.Asn96Ser:p.Asn96Ser:p.Asn36Ser
All	ABCA1	pLOF plus deleterious missense (5/5); AAF < 1%	9:104825692:C:T		missense (5/5)	2.3286e-06	ENST00000374736	c.2533G>A	p.Val845Ile
All	ABCA1	pLOF plus deleterious missense (5/5); AAF < 1%	9:104829118:C:G		missense (5/5)	1.16432e-06	ENST00000374736	c.1913G>C	p.Arg638Pro
All	ABCA1	pLOF plus deleterious missense (5/5); AAF < 1%	9:104824575:T:G		missense (5/5)	1.1643e-06	ENST00000374736	c.2546A>C	p.Gln849Pro
All	ABCA1	pLOF plus deleterious missense (5/5); AAF < 1%	9:104785496:G:A	rs369476391	missense (5/5)	5.77697e-05	ENST00000374736	c.6545C>T	p.Ser2182Phe
All	ABCA1	pLOF plus deleterious missense (5/5); AAF < 1%	9:104804651:T:C		missense (5/5)	1.1643e-06	ENST00000374736	c.4534A>G	p.Thr1512Ala
All	ABCA1	pLOF plus deleterious missense (5/5); AAF < 1%	9:104825886:C:G	rs143626002	missense (5/5)	4.94315e-05	ENST00000374736	c.2339G>C	p.Ser780Thr
All	ABCA1	pLOF plus deleterious missense (5/5); AAF < 1%	9:104812630:G:C		missense (5/5)	9.31441e-06	ENST00000374736	c.3994C>G	p.Leu1332Val
All	ABCA1	pLOF plus deleterious missense (5/5); AAF < 1%	9:104818872:T:C	rs760854052	missense (5/5)	1.51359e-05	ENST00000374736	c.3253A>G	p.Ile1085Val
All	ABCA1	pLOF plus deleterious missense (5/5); AAF < 1%	9:104903663:T:C		missense (5/5)	1.1643e-06	ENST00000374736:ENST00000423487	c.17A>G:c.17A>G	p.Gln6Arg:p.Gln6Arg
All	ABCA1	pLOF plus deleterious missense (5/5); AAF < 1%	9:104821481:G:C	rs749717998	missense (5/5)	9.88631e-05	ENST00000374736	c.2854C>G	p.Pro952Ala
All	ABCA1	pLOF plus deleterious missense (5/5); AAF < 1%	9:104831046:C:G		missense (5/5)	6.98583e-06	ENST00000374736	c.1771G>C	p.Gly591Arg
All	ABCA1	pLOF plus deleterious missense (5/5); AAF < 1%	9:104798543:A:G		missense (5/5)	1.1643e-06	ENST00000374736	c.4999T>C	p.Phe1667Leu
All	ABCA1	pLOF plus deleterious missense (5/5); AAF < 1%	9:104786388:A:G		missense (5/5)	1.1643e-06	ENST00000374736	c.6311T>C	p.Met2104Thr
All	ABCA1	pLOF plus deleterious missense (5/5); AAF < 1%	9:104818703:G:A	rs372999938	missense (5/5)	3.4632e-05	ENST00000374736	c.3422C>T	p.Ser1141Phe
All	ABCA1	pLOF plus deleterious missense (5/5); AAF < 1%	9:104785628:C:G		missense (5/5)	1.1643e-06	ENST00000374736	c.6413G>C	p.Gly2138Ala
All	ABCA1	pLOF plus deleterious missense (5/5); AAF < 1%	9:104788537:C:G		missense (5/5)	4.94315e-05	ENST00000374736	c.5958G>C	p.Gln1986His
All	ABCA1	pLOF plus deleterious missense (5/5); AAF < 1%	9:104796372:T:G		missense (5/5)	1.1643e-06	ENST00000374736	c.5174A>C	p.Gln1725Pro
All	ABCA1	pLOF plus deleterious missense (5/5); AAF < 1%	9:104784454:A:C		missense (5/5)	1.1643e-06	ENST00000374736	c.6647T>G	p.Val2216Gly
All	ABCA1	pLOF plus deleterious missense (5/5); AAF < 1%	9:104816268:T:G		missense (5/5)	2.3286e-06	ENST00000374736	c.3613A>C	p.Thr1205Pro
All	ABCA1	pLOF plus deleterious missense (5/5); AAF < 1%	9:104831027:T:C	rs2853578	missense (5/5)	7.052e-06	ENST00000374736	c.1790A>G	p.Gln597Arg
All	ABCA1	pLOF plus deleterious missense (5/5); AAF < 1%	9:104788511:T:A		missense (5/5)	1.1643e-06	ENST00000374736	c.5984A>T	p.Asp1995Val
All	ABCA1	pLOF plus deleterious missense (5/5); AAF < 1%	9:104799844:T:C	rs750722045	missense (5/5)	2.1819e-06	ENST00000374736	c.4918A>G	p.Lys1640Glu
All	ABCA1	pLOF plus deleterious missense (5/5); AAF < 1%	9:104806275:C:A		missense (5/5)	6.98581e-06	ENST00000374736	c.4430G>T	p.Cys1477Phe
All	ABCA1	pLOF plus deleterious missense (5/5); AAF < 1%	9:104806272:G:A	rs962976305	missense (5/5)	6.15104e-05	ENST00000374736	c.4433C>T	p.Pro1478Leu
All	ABCA1	pLOF plus deleterious missense (5/5); AAF < 1%	9:104840349:G:T	rs750788080	missense (5/5)	5.24576e-05	ENST00000374736	c.984C>A	p.Asn328Lys
All	ABCA1	pLOF plus deleterious missense (5/5); AAF < 1%	9:104827033:C:T		missense (5/5)	1.1643e-06	ENST00000374736	c.2252G>A	p.Gly751Asp
All	ABCA1	pLOF plus deleterious missense (5/5); AAF < 1%	9:104814130:C:G		missense (5/5)	1.1643e-06	ENST00000374736	c.3889G>C	p.Asp1297His
All	ABCA1	pLOF plus deleterious missense (5/5); AAF < 1%	9:104819667:C:A		missense (5/5)	3.61826e-06	ENST00000374736	c.3160G>T	p.Val1054Phe
All	ABCA1	pLOF plus deleterious missense (5/5); AAF < 1%	9:104840404:C:T		missense (5/5)	2.27502e-06	ENST00000374736	c.929G>A	p.Gly310Glu
All	ABCA1	pLOF plus deleterious missense (5/5); AAF < 1%	9:104785412:T:C		missense (5/5)	1.16431e-06	ENST00000374736	c.6629A>G	p.Gln2210Arg
All	ABCA1	pLOF plus deleterious missense (5/5); AAF < 1%	9:104798473:A:C		missense (5/5)	2.3286e-06	ENST00000374736	c.5069T>G	p.Ile1690Ser
All	ABCA1	pLOF plus deleterious missense (5/5); AAF < 1%	9:104840390:C:G	rs149241786	missense (5/5)	2.32861e-06	ENST00000374736	c.943G>C	p.Gly315Arg
All	ABCA1	pLOF plus deleterious missense (5/5); AAF < 1%	9:104785406:G:A	rs759238252	missense (5/5)	1.1643e-06	ENST00000374736	c.6635C>T	p.Thr2212Ile
All	ABCA1	pLOF plus deleterious missense (5/5); AAF < 1%	9:104889156:A:C		missense (5/5)	7.23657e-06	ENST00000374736:ENST00000423487	c.106T>G:c.106T>G	p.Phe36Val:p.Phe36Val
All	ABCA1	pLOF plus deleterious missense (5/5); AAF < 1%	9:104840423:C:T	rs764225891	missense (5/5)	3.61826e-06	ENST00000374736	c.910G>A	p.Val304Met
All	ABCA1	pLOF plus deleterious missense (5/5); AAF < 1%	9:104840419:G:A		missense (5/5)	1.1643e-06	ENST00000374736	c.914C>T	p.Ser305Phe
All	ABCA1	pLOF plus deleterious missense (5/5); AAF < 1%	9:104829063:G:C	rs751098544	missense (5/5)	5.58784e-05	ENST00000374736	c.1968C>G	p.Ile656Met
All	ABCA1	pLOF plus deleterious missense (5/5); AAF < 1%	9:104816151:G:C	rs754717919	missense (5/5)	9.31441e-06	ENST00000374736	c.3730C>G	p.Leu1244Val
All	ABCA1	pLOF plus deleterious missense (5/5); AAF < 1%	9:104785610:C:T	rs566760790	missense (5/5)	1.51359e-05	ENST00000374736	c.6431G>A	p.Arg2144Gln
All	ABCA1	pLOF plus deleterious missense (5/5); AAF < 1%	9:104861764:G:T		missense (5/5)	1.02649e-05	ENST00000374736:ENST00000423487:ENST00000374733	c.458C>A:c.458C>A:c.278C>A	p.Thr153Asn:p.Thr153Asn:p.Thr93Asn
All	ABCA1	pLOF plus deleterious missense (5/5); AAF < 1%	9:104831676:T:C		missense (5/5)	3.61826e-06	ENST00000374736	c.1661A>G	p.Tyr554Cys
All	ABCA1	pLOF plus deleterious missense (5/5); AAF < 1%	9:104819661:G:C		missense (5/5)	1.1643e-06	ENST00000374736	c.3166C>G	p.Leu1056Val
All	ABCA1	pLOF plus deleterious missense (5/5); AAF < 1%	9:104816281:T:C	rs867356587	missense (5/5)	7.23652e-06	ENST00000374736	c.3600A>G	p.Ile1200Met
All	ABCA1	pLOF plus deleterious missense (5/5); AAF < 1%	9:104827049:C:T		missense (5/5)	1.63002e-05	ENST00000374736	c.2236G>A	p.Ala746Thr
All	ABCA1	pLOF plus deleterious missense (5/5); AAF < 1%	9:104809490:C:T	rs116034780	missense (5/5)	5.62476e-05	ENST00000374736	c.4250G>A	p.Arg1417His
All	ABCA1	pLOF plus deleterious missense (5/5); AAF < 1%	9:104831045:C:T		missense (5/5)	1.1643e-06	ENST00000374736	c.1772G>A	p.Gly591Glu
All	ABCA1	pLOF plus deleterious missense (5/5); AAF < 1%	9:104791006:T:A	rs1257797803	missense (5/5)	1.1643e-06	ENST00000374736	c.5843A>T	p.Asn1948Ile
All	ABCA1	pLOF plus deleterious missense (5/5); AAF < 1%	9:104791995:A:G	rs138033216	missense (5/5)	6.51833e-05	ENST00000374736	c.5761T>C	p.Tyr1921His
All	ABCA1	pLOF plus deleterious missense (5/5); AAF < 1%	9:104794477:C:T	rs372779604	missense (5/5)	1.59261e-05	ENST00000374736	c.5416G>A	p.Val1806Met
All	ABCA1	pLOF plus deleterious missense (5/5); AAF < 1%	9:104809487:C:A		missense (5/5)	1.16431e-06	ENST00000374736	c.4253G>T	p.Cys1418Phe
All	ABCA1	pLOF plus deleterious missense (5/5); AAF < 1%	9:104831692:G:T		missense (5/5)	1.1643e-06	ENST00000374736	c.1645C>A	p.Pro549Thr
All	ABCA1	pLOF plus deleterious missense (5/5); AAF < 1%	9:104837516:C:A	rs370223805	missense (5/5)	5.4548e-06	ENST00000374736	c.1106G>T	p.Arg369Leu
All	ABCA1	pLOF plus deleterious missense (5/5); AAF < 1%	9:104831686:G:C	rs746641529	missense (5/5)	6.54569e-06	ENST00000374736	c.1651C>G	p.His551Asp
All	ABCA1	pLOF plus deleterious missense (5/5); AAF < 1%	9:104806273:G:A		missense (5/5)	1.08548e-05	ENST00000374736	c.4432C>T	p.Pro1478Ser
All	ABCA1	pLOF plus deleterious missense (5/5); AAF < 1%	9:104828972:T:A		missense (5/5)	3.49291e-06	ENST00000374736	c.2059A>T	p.Ile687Phe
All	ABCA1	pLOF plus deleterious missense (5/5); AAF < 1%	9:104831043:C:A	rs1480322697	missense (5/5)	2.37877e-05	ENST00000374736	c.1774G>T	p.Gly592Cys
All	ABCA1	pLOF plus deleterious missense (5/5); AAF < 1%	9:104822650:G:T		missense (5/5)	1.7316e-05	ENST00000374736	c.2674C>A	p.Pro892Thr
All	ABCA1	pLOF plus deleterious missense (5/5); AAF < 1%	9:104785590:C:G		missense (5/5)	7.23652e-06	ENST00000374736	c.6451G>C	p.Asp2151His
All	ABCA1	pLOF plus deleterious missense (5/5); AAF < 1%	9:104826989:C:A		missense (5/5)	5.58784e-05	ENST00000374736	c.2296G>T	p.Ala766Ser
All	ABCA1	pLOF plus deleterious missense (5/5); AAF < 1%	9:104889156:A:T		missense (5/5)	3.61831e-06	ENST00000374736:ENST00000423487	c.106T>A:c.106T>A	p.Phe36Ile:p.Phe36Ile
All	ABCA1	pLOF plus deleterious missense (5/5); AAF < 1%	9:104796384:A:G		missense (5/5)	2.3286e-06	ENST00000374736	c.5162T>C	p.Phe1721Ser
All	ABCA1	pLOF plus deleterious missense (5/5); AAF < 1%	9:104802152:C:T		missense (5/5)	3.4929e-06	ENST00000374736	c.4600G>A	p.Gly1534Ser
All	ABCA1	pLOF plus deleterious missense (5/5); AAF < 1%	9:104830964:T:C	rs764020207	missense (5/5)	4.65721e-06	ENST00000374736	c.1853A>G	p.Tyr618Cys
All	ABCA1	pLOF plus deleterious missense (5/5); AAF < 1%	9:104827123:A:G		missense (5/5)	3.61826e-06	ENST00000374736	c.2162T>C	p.Phe721Ser
All	ABCA1	pLOF plus deleterious missense (5/5); AAF < 1%	9:104819930:A:T	rs1341126671	missense (5/5)	1.1643e-06	ENST00000374736	c.3100T>A	p.Ser1034Thr
All	ABCA1	pLOF plus deleterious missense (5/5); AAF < 1%	9:104790979:T:G	rs759114091	missense (5/5)	1.1643e-06	ENST00000374736	c.5870A>C	p.Lys1957Thr
All	ABCA1	pLOF plus deleterious missense (5/5); AAF < 1%	9:104821388:C:T	rs1191482801	missense (5/5)	1.20005e-05	ENST00000374736	c.2947G>A	p.Val983Met
All	ABCA1	pLOF plus deleterious missense (5/5); AAF < 1%	9:104819633:G:A		missense (5/5)	1.7316e-05	ENST00000374736	c.3194C>T	p.Pro1065Leu
All	ABCA1	pLOF plus deleterious missense (5/5); AAF < 1%	9:104827075:C:T		missense (5/5)	1.1643e-06	ENST00000374736	c.2210G>A	p.Ser737Asn
All	ABCA1	pLOF plus deleterious missense (5/5); AAF < 1%	9:104883137:T:C		missense (5/5)	2.3286e-06	ENST00000374736:ENST00000423487:ENST00000374733	c.323A>G:c.323A>G:c.143A>G	p.Asp108Gly:p.Asp108Gly:p.Asp48Gly
All	ABCA1	pLOF plus deleterious missense (5/5); AAF < 1%	9:104816156:G:A	rs144923927	missense (5/5)	4.19108e-06	ENST00000374736	c.3725C>T	p.Thr1242Met
All	ABCA1	pLOF plus deleterious missense (5/5); AAF < 1%	9:104829136:A:T		missense (5/5)	6.82518e-06	ENST00000374736	c.1895T>A	p.Phe632Tyr
All	ABCA1	pLOF plus deleterious missense (5/5); AAF < 1%	9:104884448:A:G		missense (5/5)	1.1643e-06	ENST00000374736:ENST00000423487:ENST00000374733	c.281T>C:c.281T>C:c.101T>C	p.Val94Ala:p.Val94Ala:p.Val34Ala
All	ABCA1	pLOF plus deleterious missense (5/5); AAF < 1%	9:104821403:A:T		missense (5/5)	0.000226963	ENST00000374736	c.2932T>A	p.Cys978Ser
All	ABCA1	pLOF plus deleterious missense (5/5); AAF < 1%	9:104830971:C:A		missense (5/5)	1.1643e-06	ENST00000374736	c.1846G>T	p.Gly616Cys
All	ABCA1	pLOF plus deleterious missense (5/5); AAF < 1%	9:104788553:A:T	rs1221392121	missense (5/5)	5.58784e-05	ENST00000374736	c.5942T>A	p.Ile1981Asn
All	ABCA1	pLOF plus deleterious missense (5/5); AAF < 1%	9:104798579:C:T		missense (5/5)	1.1643e-06	ENST00000374736	c.4963G>A	p.Val1655Ile
All	ABCA1	pLOF plus deleterious missense (5/5); AAF < 1%	9:104804660:G:C	rs752056503	missense (5/5)	4.94315e-05	ENST00000374736	c.4525C>G	p.Leu1509Val
All	ABCA1	pLOF plus deleterious missense (5/5); AAF < 1%	9:104840281:G:A	rs565801067	missense (5/5)	3.4929e-06	ENST00000374736	c.1052C>T	p.Thr351Ile
All	ABCA1	pLOF plus deleterious missense (5/5); AAF < 1%	9:104788561:T:A		missense (5/5)	3.4632e-05	ENST00000374736	c.5934A>T	p.Leu1978Phe
All	ABCA1	pLOF plus deleterious missense (5/5); AAF < 1%	9:104816199:G:A	rs778598605	missense (5/5)	8.10852e-06	ENST00000374736	c.3682C>T	p.Arg1228Trp
All	ABCA1	pLOF plus deleterious missense (5/5); AAF < 1%	9:104829053:C:A	rs762093692	missense (5/5)	6.54583e-06	ENST00000374736	c.1978G>T	p.Val660Leu
All	ABCA1	pLOF plus deleterious missense (5/5); AAF < 1%	9:104819998:T:G		missense (5/5)	3.4929e-06	ENST00000374736	c.3032A>C	p.Glu1011Ala
All	ABCA1	pLOF plus deleterious missense (5/5); AAF < 1%	9:104816234:C:G	rs562403512	missense (5/5)	1.73178e-05	ENST00000374736	c.3647G>C	p.Gly1216Ala
All	ABCA1	pLOF plus deleterious missense (5/5); AAF < 1%	9:104822549:C:G	rs1298135994	missense (5/5)	1.1643e-06	ENST00000374736	c.2775G>C	p.Glu925Asp
All	ABCA1	pLOF plus deleterious missense (5/5); AAF < 1%	9:104818829:T:G	rs754720959	missense (5/5)	7.23652e-06	ENST00000374736	c.3296A>C	p.Asp1099Ala
All	ABCA1	pLOF plus deleterious missense (5/5); AAF < 1%	9:104820062:C:T		missense (5/5)	1.1643e-06	ENST00000374736	c.2968G>A	p.Val990Ile
All	ABCA1	pLOF plus deleterious missense (5/5); AAF < 1%	9:104830953:T:C		missense (5/5)	1.1643e-06	ENST00000374736	c.1864A>G	p.Met622Val
All	ABCA1	pLOF plus deleterious missense (5/5); AAF < 1%	9:104831043:C:G		missense (5/5)	3.42163e-06	ENST00000374736	c.1774G>C	p.Gly592Arg
All	ABCA1	pLOF plus deleterious missense (5/5); AAF < 1%	9:104889134:C:T	rs767261058	missense (5/5)	1.05703e-05	ENST00000374736:ENST00000423487	c.128G>A:c.128G>A	p.Arg43Gln:p.Arg43Gln
All	ABCA1	pLOF plus deleterious missense (5/5); AAF < 1%	9:104822629:C:T	rs762040428	missense (5/5)	8.15011e-06	ENST00000374736	c.2695G>A	p.Val899Met
All	ABCA1	pLOF plus deleterious missense (5/5); AAF < 1%	9:104829035:G:A	rs201599169	missense (5/5)	2.85594e-05	ENST00000374736	c.1996C>T	p.Arg666Trp
All	ABCA1	pLOF plus deleterious missense (5/5); AAF < 1%	9:104820045:C:G		missense (5/5)	5.58784e-05	ENST00000374736	c.2985G>C	p.Trp995Cys
All	ABCA1	pLOF plus deleterious missense (5/5); AAF < 1%	9:104829118:C:T	rs374190304	missense (5/5)	0.000225003	ENST00000374736	c.1913G>A	p.Arg638Gln
All	ABCA1	pLOF plus deleterious missense (5/5); AAF < 1%	9:104816172:A:G		missense (5/5)	1.1643e-06	ENST00000374736	c.3709T>C	p.Tyr1237His
All	ABCA1	pLOF plus deleterious missense (5/5); AAF < 1%	9:104806284:A:T		missense (5/5)	2.32861e-06	ENST00000374736	c.4421T>A	p.Leu1474Gln
All	ABCA1	pLOF plus deleterious missense (5/5); AAF < 1%	9:104837453:G:C		missense (5/5)	2.3286e-06	ENST00000374736	c.1169C>G	p.Pro390Arg
All	ABCA1	pLOF plus deleterious missense (5/5); AAF < 1%	9:104829017:G:A	rs759576379	missense (5/5)	1.92131e-05	ENST00000374736	c.2014C>T	p.Arg672Trp
All	ABCA1	pLOF plus deleterious missense (5/5); AAF < 1%	9:104831638:T:A		missense (5/5)	2.9654e-05	ENST00000374736	c.1699A>T	p.Asn567Tyr
All	ABCA1	pLOF plus deleterious missense (5/5); AAF < 1%	9:104787933:G:A		missense (5/5)	5.58784e-05	ENST00000374736	c.6191C>T	p.Pro2064Leu
All	ABCA1	pLOF plus deleterious missense (5/5); AAF < 1%	9:104816291:A:T	rs779125900	missense (5/5)	2.17096e-05	ENST00000374736	c.3590T>A	p.Val1197Glu
All	ABCA1	pLOF plus deleterious missense (5/5); AAF < 1%	9:104825878:A:G		missense (5/5)	1.1643e-06	ENST00000374736	c.2347T>C	p.Ser783Pro
All	ABCA1	pLOF plus deleterious missense (5/5); AAF < 1%	9:104816312:T:G		missense (5/5)	3.4929e-06	ENST00000374736	c.3569A>C	p.His1190Pro
All	ABCA1	pLOF plus deleterious missense (5/5); AAF < 1%	9:104820059:C:T	rs529115106	missense (5/5)	3.52342e-06	ENST00000374736	c.2971G>A	p.Glu991Lys
All	ABCA1	pLOF plus deleterious missense (5/5); AAF < 1%	9:104837516:C:T	rs370223805	missense (5/5)	6.82512e-06	ENST00000374736	c.1106G>A	p.Arg369His
All	ABCA1	pLOF plus deleterious missense (5/5); AAF < 1%	9:104884493:T:C		missense (5/5)	3.61826e-06	ENST00000374736:ENST00000423487:ENST00000374733	c.236A>G:c.236A>G:c.56A>G	p.Asn79Ser:p.Asn79Ser:p.Asn19Ser
All	ABCA1	pLOF plus deleterious missense (5/5); AAF < 1%	9:104831046:C:A		missense (5/5)	7.23652e-06	ENST00000374736	c.1771G>T	p.Gly591Trp
All	ABCA1	pLOF plus deleterious missense (5/5); AAF < 1%	9:104829032:G:T		missense (5/5)	2.3286e-06	ENST00000374736	c.1999C>A	p.Leu667Met
All	ABCA1	pLOF plus deleterious missense (5/5); AAF < 1%	9:104786371:G:C		missense (5/5)	3.61826e-06	ENST00000374736	c.6328C>G	p.Leu2110Val
All	ABCA1	pLOF plus deleterious missense (5/5); AAF < 1%	9:104831624:A:T		missense (5/5)	2.32862e-06	ENST00000374736	c.1713T>A	p.Asp571Glu
All	ABCA1	pLOF plus deleterious missense (5/5); AAF < 1%	9:104830935:C:A		missense (5/5)	3.61834e-06	ENST00000374736	c.1882G>T	p.Val628Phe
All	ABCA1	pLOF plus deleterious missense (5/5); AAF < 1%	9:104840389:C:A		missense (5/5)	1.7316e-05	ENST00000374736	c.944G>T	p.Gly315Val
All	ABCA1	pLOF plus deleterious missense (5/5); AAF < 1%	9:104804638:A:G		missense (5/5)	7.23652e-06	ENST00000374736	c.4547T>C	p.Ile1516Thr
All	ABCA1	pLOF plus deleterious missense (5/5); AAF < 1%	9:104798459:G:C	rs757764323	missense (5/5)	9.31441e-06	ENST00000374736	c.5083C>G	p.Pro1695Ala
All	ABCA1	pLOF plus deleterious missense (5/5); AAF < 1%	9:104827048:G:C	rs200447864	missense (5/5)	0.000226963	ENST00000374736	c.2237C>G	p.Ala746Gly
All	ABCA1	pLOF plus deleterious missense (5/5); AAF < 1%	9:104837457:T:C		missense (5/5)	1.1643e-06	ENST00000374736	c.1165A>G	p.Thr389Ala
All	ABCA1	pLOF plus deleterious missense (5/5); AAF < 1%	9:104861699:C:T		missense (5/5)	1.1643e-06	ENST00000374736:ENST00000423487:ENST00000374733	c.523G>A:c.523G>A:c.343G>A	p.Ala175Thr:p.Ala175Thr:p.Ala115Thr
All	ABCA1	pLOF plus deleterious missense (5/5); AAF < 1%	9:104788490:G:C		missense (5/5)	3.4929e-06	ENST00000374736	c.6005C>G	p.Thr2002Ser
All	ABCA1	pLOF plus deleterious missense (5/5); AAF < 1%	9:104818774:A:C	rs1465900695	missense (5/5)	1.1643e-06	ENST00000374736	c.3351T>G	p.Phe1117Leu
All	ABCA1	pLOF plus deleterious missense (5/5); AAF < 1%	9:104786895:A:G		missense (5/5)	5.58784e-05	ENST00000374736	c.6286T>C	p.Ser2096Pro
All	ABCA1	pLOF plus deleterious missense (5/5); AAF < 1%	9:104821471:C:G		missense (5/5)	3.61826e-06	ENST00000374736	c.2864G>C	p.Gly955Ala
All	ABCA1	pLOF plus deleterious missense (5/5); AAF < 1%	9:104791971:C:G		missense (5/5)	5.82151e-06	ENST00000374736	c.5785G>C	p.Val1929Leu
All	ABCA1	pLOF plus deleterious missense (5/5); AAF < 1%	9:104883138:C:G		missense (5/5)	1.1643e-06	ENST00000374736:ENST00000423487:ENST00000374733	c.322G>C:c.322G>C:c.142G>C	p.Asp108His:p.Asp108His:p.Asp48His
All	ABCA1	pLOF plus deleterious missense (5/5); AAF < 1%	9:104796193:A:G		missense (5/5)	1.1643e-06	ENST00000374736	c.5242T>C	p.Ser1748Pro
All	ABCA1	pLOF plus deleterious missense (5/5); AAF < 1%	9:104825788:G:C		missense (5/5)	6.98581e-06	ENST00000374736	c.2437C>G	p.Pro813Ala
All	ABCA1	pLOF plus deleterious missense (5/5); AAF < 1%	9:104822499:G:T		missense (5/5)	3.61826e-06	ENST00000374736	c.2825C>A	p.Thr942Asn
All	ABCA1	pLOF plus deleterious missense (5/5); AAF < 1%	9:104822502:G:A	rs1254244346	missense (5/5)	1.7316e-05	ENST00000374736	c.2822C>T	p.Thr941Ile
All	ABCA1	pLOF plus deleterious missense (5/5); AAF < 1%	9:104799847:T:G		missense (5/5)	4.40429e-06	ENST00000374736	c.4915A>C	p.Thr1639Pro
All	ABCA1	pLOF plus deleterious missense (5/5); AAF < 1%	9:104784455:C:A		missense (5/5)	2.3286e-06	ENST00000374736	c.6646G>T	p.Val2216Leu
All	ABCA1	pLOF plus deleterious missense (5/5); AAF < 1%	9:104806323:G:A		missense (5/5)	1.1643e-06	ENST00000374736	c.4382C>T	p.Pro1461Leu
All	ABCA1	pLOF plus deleterious missense (5/5); AAF < 1%	9:104831742:A:T		missense (5/5)	1.1643e-06	ENST00000374736	c.1595T>A	p.Phe532Tyr
All	ABCA1	pLOF plus deleterious missense (5/5); AAF < 1%	9:104836982:G:A	rs150448790	missense (5/5)	2.93378e-05	ENST00000374736	c.1309C>T	p.Arg437Trp
All	ABCA1	pLOF plus deleterious missense (5/5); AAF < 1%	9:104818878:T:C		missense (5/5)	7.23652e-06	ENST00000374736	c.3247A>G	p.Thr1083Ala
All	ABCA1	pLOF plus deleterious missense (5/5); AAF < 1%	9:104825691:A:G	rs541344598	missense (5/5)	0.000907853	ENST00000374736	c.2534T>C	p.Val845Ala
All	ABCA1	pLOF plus deleterious missense (5/5); AAF < 1%	9:104883149:C:T	rs772601794	missense (5/5)	5.57407e-06	ENST00000374736:ENST00000423487:ENST00000374733	c.311G>A:c.311G>A:c.131G>A	p.Arg104His:p.Arg104His:p.Arg44His
All	ABCA1	pLOF plus deleterious missense (5/5); AAF < 1%	9:104825869:C:G		missense (5/5)	8.15011e-06	ENST00000374736	c.2356G>C	p.Ala786Pro
All	ABCA1	pLOF plus deleterious missense (5/5); AAF < 1%	9:104785514:A:G	rs763757017	missense (5/5)	1.1643e-06	ENST00000374736	c.6527T>C	p.Leu2176Pro
All	ABCA1	pLOF plus deleterious missense (5/5); AAF < 1%	9:104831769:G:A	rs760977133	missense (5/5)	1.1643e-06	ENST00000374736	c.1568C>T	p.Ser523Phe
All	ABCA1	pLOF plus deleterious missense (5/5); AAF < 1%	9:104819974:A:G	rs1380091764	missense (5/5)	3.4929e-06	ENST00000374736	c.3056T>C	p.Val1019Ala
All	ABCA1	pLOF plus deleterious missense (5/5); AAF < 1%	9:104804668:G:A	rs137854497	missense (5/5)	9.98473e-06	ENST00000374736	c.4517C>T	p.Ser1506Leu
All	ABCA1	pLOF plus deleterious missense (5/5); AAF < 1%	9:104840293:T:C	rs778491693	missense (5/5)	5.47222e-05	ENST00000374736	c.1040A>G	p.Tyr347Cys
All	ABCA1	pLOF plus deleterious missense (5/5); AAF < 1%	9:104796337:C:T		missense (5/5)	1.1643e-06	ENST00000374736	c.5209G>A	p.Val1737Met
All	ABCA1	pLOF plus deleterious missense (5/5); AAF < 1%	9:104831028:G:C		missense (5/5)	7.23652e-06	ENST00000374736	c.1789C>G	p.Gln597Glu
All	ABCA1	pLOF plus deleterious missense (5/5); AAF < 1%	9:104785470:A:C		missense (5/5)	3.61826e-06	ENST00000374736	c.6571T>G	p.Phe2191Val
All	ABCA1	pLOF plus deleterious missense (5/5); AAF < 1%	9:104830943:G:T		missense (5/5)	1.1643e-06	ENST00000374736	c.1874C>A	p.Pro625His
All	ABCA1	pLOF plus deleterious missense (5/5); AAF < 1%	9:104824570:C:T	rs373580017	missense (5/5)	2.3286e-06	ENST00000374736	c.2551G>A	p.Gly851Arg
All	ABCA1	pLOF plus deleterious missense (5/5); AAF < 1%	9:104820034:C:T	rs150371991	missense (5/5)	5.82155e-06	ENST00000374736	c.2996G>A	p.Arg999His
All	ABCA1	pLOF plus deleterious missense (5/5); AAF < 1%	9:104818830:C:A	rs28933692	missense (5/5)	1.39716e-05	ENST00000374736	c.3295G>T	p.Asp1099Tyr
All	ABCA1	pLOF plus deleterious missense (5/5); AAF < 1%	9:104840372:A:C	rs746480171	missense (5/5)	1.7316e-05	ENST00000374736	c.961T>G	p.Ser321Ala
All	ABCA1	pLOF plus deleterious missense (5/5); AAF < 1%	9:104785425:A:G		missense (5/5)	3.61826e-06	ENST00000374736	c.6616T>C	p.Tyr2206His
All	ABCA1	pLOF plus deleterious missense (5/5); AAF < 1%	9:104791956:C:T	rs557173577	missense (5/5)	3.03865e-05	ENST00000374736	c.5800G>A	p.Val1934Met
All	ABCA1	pLOF plus deleterious missense (5/5); AAF < 1%	9:104830965:A:G		missense (5/5)	9.31441e-06	ENST00000374736	c.1852T>C	p.Tyr618His
All	ABCA1	pLOF plus deleterious missense (5/5); AAF < 1%	9:104816289:C:G	rs752524488	missense (5/5)	1.7316e-05	ENST00000374736	c.3592G>C	p.Glu1198Gln
All	ABCA1	pLOF plus deleterious missense (5/5); AAF < 1%	9:104818768:C:G		missense (5/5)	1.1643e-06	ENST00000374736	c.3357G>C	p.Lys1119Asn
All	ABCA1	pLOF plus deleterious missense (5/5); AAF < 1%	9:104837078:C:T		missense (5/5)	4.94315e-05	ENST00000374736	c.1213G>A	p.Glu405Lys
All	ABCA1	pLOF plus deleterious missense (5/5); AAF < 1%	9:104828980:C:T	rs1197495439	missense (5/5)	4.33593e-06	ENST00000374736	c.2051G>A	p.Ser684Asn
All	ABCA1	pLOF plus deleterious missense (5/5); AAF < 1%	9:104825724:A:G		missense (5/5)	2.3286e-06	ENST00000374736	c.2501T>C	p.Leu834Pro
All	ABCA1	pLOF plus deleterious missense (5/5); AAF < 1%	9:104794458:T:C		missense (5/5)	1.1643e-06	ENST00000374736	c.5435A>G	p.His1812Arg
All	ABCA1	pLOF plus deleterious missense (5/5); AAF < 1%	9:104818809:G:A	rs1033439149	missense (5/5)	2.28107e-06	ENST00000374736	c.3316C>T	p.His1106Tyr
All	ABCA1	pLOF plus deleterious missense (5/5); AAF < 1%	9:104818739:G:T		missense (5/5)	1.1643e-06	ENST00000374736	c.3386C>A	p.Thr1129Asn
All	ABCA1	pLOF plus deleterious missense (5/5); AAF < 1%	9:104824546:G:A	rs1461590067	missense (5/5)	4.94315e-05	ENST00000374736	c.2575C>T	p.Pro859Ser
All	ABCA1	pLOF plus deleterious missense (5/5); AAF < 1%	9:104786303:T:G		missense (5/5)	2.3286e-06	ENST00000374736	c.6396A>C	p.Lys2132Asn
All	ABCA1	pLOF plus deleterious missense (5/5); AAF < 1%	9:104831047:C:A	rs1177298031	missense (5/5)	1.1643e-06	ENST00000374736	c.1770G>T	p.Trp590Cys
All	ABCA1	pLOF plus deleterious missense (5/5); AAF < 1%	9:104819679:C:T	rs1332373044	missense (5/5)	1.1643e-06	ENST00000374736	c.3148G>A	p.Gly1050Arg
All	ABCA1	pLOF plus deleterious missense (5/5); AAF < 1%	9:104812641:T:C		missense (5/5)	1.1643e-06	ENST00000374736	c.3983A>G	p.Gln1328Arg
All	ABCA1	pLOF plus deleterious missense (5/5); AAF < 1%	9:104812599:C:T	rs576515619	missense (5/5)	1.1643e-06	ENST00000374736	c.4025G>A	p.Arg1342Gln
All	ABCA1	pLOF plus deleterious missense (5/5); AAF < 1%	9:104786960:C:T		missense (5/5)	1.1643e-06	ENST00000374736	c.6221G>A	p.Gly2074Asp
All	ABCA1	pLOF plus deleterious missense (5/5); AAF < 1%	9:104788477:G:T		missense (5/5)	1.16442e-06	ENST00000374736	c.6018C>A	p.His2006Gln
All	ABCA1	pLOF plus deleterious missense (5/5); AAF < 1%	9:104796354:G:C	rs760507032	missense (5/5)	2.32862e-06	ENST00000374736	c.5192C>G	p.Ser1731Cys
All	ABCA1	pLOF plus deleterious missense (5/5); AAF < 1%	9:104788524:A:G		missense (5/5)	1.7316e-05	ENST00000374736	c.5971T>C	p.Cys1991Arg
All	ABCA1	pLOF plus deleterious missense (5/5); AAF < 1%	9:104883101:G:A	rs1391677880	missense (5/5)	6.74295e-06	ENST00000374736:ENST00000423487:ENST00000374733	c.359C>T:c.359C>T:c.179C>T	p.Thr120Ile:p.Thr120Ile:p.Thr60Ile
All	ABCA1	pLOF plus deleterious missense (5/5); AAF < 1%	9:104829008:C:T	rs1479364744	missense (5/5)	1.74645e-05	ENST00000374736	c.2023G>A	p.Gly675Ser
All	ABCA1	pLOF plus deleterious missense (5/5); AAF < 1%	9:104816255:G:A		missense (5/5)	0.000226963	ENST00000374736	c.3626C>T	p.Pro1209Leu
All	ABCA1	pLOF plus deleterious missense (5/5); AAF < 1%	9:104784436:T:A		missense (5/5)	1.1643e-06	ENST00000374736	c.6665A>T	p.Lys2222Met
All	ABCA1	pLOF plus deleterious missense (5/5); AAF < 1%	9:104825847:T:C	rs1461682152	missense (5/5)	4.65722e-06	ENST00000374736	c.2378A>G	p.Tyr793Cys
All	ABCA1	pLOF plus deleterious missense (5/5); AAF < 1%	9:104821444:A:G		missense (5/5)	1.7316e-05	ENST00000374736	c.2891T>C	p.Ile964Thr
All	ABCA1	pLOF plus deleterious missense (5/5); AAF < 1%	9:104822505:G:A		missense (5/5)	1.02376e-05	ENST00000374736	c.2819C>T	p.Thr940Met
All	ABCA1	pLOF plus deleterious missense (5/5); AAF < 1%	9:104784324:G:C		missense (5/5)	1.1643e-06	ENST00000374736	c.6777C>G	p.Ser2259Arg
All	ABCA1	pLOF plus deleterious missense (5/5); AAF < 1%	9:104819675:G:C		missense (5/5)	3.61826e-06	ENST00000374736	c.3152C>G	p.Ser1051Cys
All	ABCA1	pLOF plus deleterious missense (5/5); AAF < 1%	9:104831097:A:G		missense (5/5)	1.04787e-05	ENST00000374736	c.1720T>C	p.Trp574Arg
All	ABCA1	pLOF plus deleterious missense (5/5); AAF < 1%	9:104788527:A:G	rs1241006369	missense (5/5)	1.1643e-06	ENST00000374736	c.5968T>C	p.Tyr1990His
All	ABCA1	pLOF plus deleterious missense (5/5); AAF < 1%	9:104816234:C:T		missense (5/5)	1.16431e-06	ENST00000374736	c.3647G>A	p.Gly1216Glu
All	ABCA1	pLOF plus deleterious missense (5/5); AAF < 1%	9:104818748:T:C	rs1194893251	missense (5/5)	1.80913e-05	ENST00000374736	c.3377A>G	p.Tyr1126Cys
All	ABCA1	pLOF plus deleterious missense (5/5); AAF < 1%	9:104796168:G:T		missense (5/5)	1.1643e-06	ENST00000374736	c.5267C>A	p.Ala1756Asp
All	ABCA1	pLOF plus deleterious missense (5/5); AAF < 1%	9:104818784:G:A		missense (5/5)	3.61826e-06	ENST00000374736	c.3341C>T	p.Ser1114Phe
All	ABCA1	pLOF plus deleterious missense (5/5); AAF < 1%	9:104796169:C:T	rs142382023	missense (5/5)	5.82151e-06	ENST00000374736	c.5266G>A	p.Ala1756Thr
All	ABCA1	pLOF plus deleterious missense (5/5); AAF < 1%	9:104861734:G:C	rs1377389046	missense (5/5)	4.65068e-06	ENST00000374736:ENST00000423487:ENST00000374733	c.488C>G:c.488C>G:c.308C>G	p.Ser163Cys:p.Ser163Cys:p.Ser103Cys
All	ABCA1	pLOF plus deleterious missense (5/5); AAF < 1%	9:104798529:G:C		missense (5/5)	4.40429e-06	ENST00000374736	c.5013C>G	p.Ser1671Arg
All	ABCA1	pLOF plus deleterious missense (5/5); AAF < 1%	9:104884511:A:G		missense (5/5)	1.7316e-05	ENST00000374736:ENST00000423487:ENST00000374733	c.218T>C:c.218T>C:c.38T>C	p.Ile73Thr:p.Ile73Thr:p.Ile13Thr
All	ABCA1	pLOF plus deleterious missense (5/5); AAF < 1%	9:104821477:G:A		missense (5/5)	2.3286e-06	ENST00000374736	c.2858C>T	p.Thr953Ile
All	ABCA1	pLOF plus deleterious missense (5/5); AAF < 1%	9:104788053:A:G		missense (5/5)	3.4929e-06	ENST00000374736	c.6071T>C	p.Val2024Ala
All	ABCA1	pLOF plus deleterious missense (5/5); AAF < 1%	9:104784454:A:G		missense (5/5)	1.1643e-06	ENST00000374736	c.6647T>C	p.Val2216Ala
All	ABCA1	pLOF plus deleterious missense (5/5); AAF < 1%	9:104884545:G:C		missense (5/5)	1.1643e-06	ENST00000374736:ENST00000423487:ENST00000374733	c.184C>G:c.184C>G:c.4C>G	p.Pro62Ala:p.Pro62Ala:p.Pro2Ala
All	ABCA1	pLOF plus deleterious missense (5/5); AAF < 1%	9:104884482:G:T	rs1408254842	missense (5/5)	1.74647e-05	ENST00000374736:ENST00000423487:ENST00000374733	c.247C>A:c.247C>A:c.67C>A	p.Arg83Ser:p.Arg83Ser:p.Arg23Ser
All	ABCA1	pLOF plus deleterious missense (5/5); AAF < 1%	9:104794492:C:A		missense (5/5)	8.24239e-06	ENST00000374736	c.5401G>T	p.Asp1801Tyr
All	ABCA1	pLOF plus deleterious missense (5/5); AAF < 1%	9:104788492:C:G		missense (5/5)	1.76171e-06	ENST00000374736	c.6003G>C	p.Leu2001Phe
All	ABCA1	pLOF plus deleterious missense (5/5); AAF < 1%	9:104806282:G:A	rs373661735	missense (5/5)	7.96258e-06	ENST00000374736	c.4423C>T	p.Pro1475Ser
All	ABCA1	pLOF plus deleterious missense (5/5); AAF < 1%	9:104825704:A:C		missense (5/5)	1.1643e-06	ENST00000374736	c.2521T>G	p.Tyr841Asp
All	ABCA1	pLOF plus deleterious missense (5/5); AAF < 1%	9:104889138:C:A		missense (5/5)	8.15011e-06	ENST00000374736:ENST00000423487	c.124G>T:c.124G>T	p.Val42Phe:p.Val42Phe
All	ABCA1	pLOF plus deleterious missense (5/5); AAF < 1%	9:104788029:A:G	rs1297382373	missense (5/5)	1.1643e-06	ENST00000374736	c.6095T>C	p.Leu2032Pro
All	ABCA1	pLOF plus deleterious missense (5/5); AAF < 1%	9:104794459:G:A		missense (5/5)	1.1643e-06	ENST00000374736	c.5434C>T	p.His1812Tyr
All	ABCA1	pLOF plus deleterious missense (5/5); AAF < 1%	9:104800530:C:A	rs778755161	missense (5/5)	4.94315e-05	ENST00000374736	c.4753G>T	p.Asp1585Tyr
All	ABCA1	pLOF plus deleterious missense (5/5); AAF < 1%	9:104818829:T:C		missense (5/5)	1.1643e-05	ENST00000374736	c.3296A>G	p.Asp1099Gly
All	ABCA1	pLOF plus deleterious missense (5/5); AAF < 1%	9:104861767:T:C	rs1330498826	missense (5/5)	4.94315e-05	ENST00000374736:ENST00000423487:ENST00000374733	c.455A>G:c.455A>G:c.275A>G	p.Glu152Gly:p.Glu152Gly:p.Glu92Gly
All	ABCA1	pLOF plus deleterious missense (5/5); AAF < 1%	9:104796385:A:C		missense (5/5)	4.94315e-05	ENST00000374736	c.5161T>G	p.Phe1721Val
All	ABCA1	pLOF plus deleterious missense (5/5); AAF < 1%	9:104810873:C:T	rs778275370	missense (5/5)	1.50726e-05	ENST00000374736	c.4102G>A	p.Val1368Met
All	ABCA1	pLOF plus deleterious missense (5/5); AAF < 1%	9:104798503:C:G		missense (5/5)	1.16592e-06	ENST00000374736	c.5039G>C	p.Arg1680Pro
All	ABCA1	pLOF plus deleterious missense (5/5); AAF < 1%	9:104798435:A:C		missense (5/5)	3.61826e-06	ENST00000374736	c.5107T>G	p.Phe1703Val
All	ABCA1	pLOF plus deleterious missense (5/5); AAF < 1%	9:104816211:C:T		missense (5/5)	3.61826e-06	ENST00000374736	c.3670G>A	p.Glu1224Lys
All	ABCA1	pLOF plus deleterious missense (5/5); AAF < 1%	9:104799850:G:A		missense (5/5)	1.1643e-06	ENST00000374736	c.4912C>T	p.Leu1638Phe
All	ABCA1	pLOF plus deleterious missense (5/5); AAF < 1%	9:104785515:G:T		missense (5/5)	2.3286e-06	ENST00000374736	c.6526C>A	p.Leu2176Ile
All	ABCA1	pLOF plus deleterious missense (5/5); AAF < 1%	9:104840395:T:A	rs748102672	missense (5/5)	4.94315e-05	ENST00000374736	c.938A>T	p.Glu313Val
All	ABCA1	pLOF plus deleterious missense (5/5); AAF < 1%	9:104824534:A:G		missense (5/5)	3.61826e-06	ENST00000374736	c.2587T>C	p.Ser863Pro
All	ABCA1	pLOF plus deleterious missense (5/5); AAF < 1%	9:104792907:C:T		splice_acceptor	1.1643e-06	ENST00000374736	c.5637-1G>A
All	ABCA1	pLOF plus deleterious missense (5/5); AAF < 1%	9:104794511:C:CAAA	rs769705621	splice_acceptor	8.15214e-06	ENST00000374736	c.5383-2_5383-1insTTT
All	ABCA1	pLOF plus deleterious missense (5/5); AAF < 1%	9:104810925:C:A		splice_acceptor	3.4929e-06	ENST00000374736	c.4051-1G>T
All	ABCA1	pLOF plus deleterious missense (5/5); AAF < 1%	9:104814476:C:A		splice_acceptor	1.1643e-06	ENST00000374736	c.3739-1G>T
All	ABCA1	pLOF plus deleterious missense (5/5); AAF < 1%	9:104794511:C:CA		splice_acceptor	1.16461e-06	ENST00000374736	c.5383-2_5383-1insT
All	ABCA1	pLOF plus deleterious missense (5/5); AAF < 1%	9:104814476:C:T		splice_acceptor	1.1643e-06	ENST00000374736	c.3739-1G>A
All	ABCA1	pLOF plus deleterious missense (5/5); AAF < 1%	9:104788055:C:G	rs776103826	splice_acceptor	4.94315e-05	ENST00000374736	c.6070-1G>C
All	ABCA1	pLOF plus deleterious missense (5/5); AAF < 1%	9:104812724:T:C		splice_acceptor	2.3286e-06	ENST00000374736	c.3902-2A>G
All	ABCA1	pLOF plus deleterious missense (5/5); AAF < 1%	9:104804721:C:G	rs1432541388	splice_acceptor	2.3286e-06	ENST00000374736	c.4465-1G>C
All	ABCA1	pLOF plus deleterious missense (5/5); AAF < 1%	9:104889196:C:G		splice_acceptor	9.88631e-05	ENST00000374736:ENST00000423487:ENST00000374733	c.67-1G>C:c.67-1G>C:c.-114-1G>C
All	ABCA1	pLOF plus deleterious missense (5/5); AAF < 1%	9:104825889:T:C		splice_acceptor	3.61829e-06	ENST00000374736	c.2338-2A>G
All	ABCA1	pLOF plus deleterious missense (5/5); AAF < 1%	9:104822668:CTG:C	rs1421895140	splice_acceptor	1.80913e-05	ENST00000374736	c.2657-3_2657-2delCA
All	ABCA1	pLOF plus deleterious missense (5/5); AAF < 1%	9:104884570:T:C		splice_acceptor	3.4929e-06	ENST00000374736:ENST00000423487:ENST00000374733	c.161-2A>G:c.161-2A>G:c.-20-2A>G
All	ABCA1	pLOF plus deleterious missense (5/5); AAF < 1%	9:104794511:C:A	rs761167935	splice_acceptor	9.47201e-05	ENST00000374736	c.5383-1G>T
All	ABCA1	pLOF plus deleterious missense (5/5); AAF < 1%	9:104825888:CTG:C	rs780742201	splice_acceptor	0.000103102	ENST00000374736	c.2338-3_2338-2delCA
All	ABCA1	pLOF plus deleterious missense (5/5); AAF < 1%	9:104794511:C:CAAAA	rs769705621	splice_acceptor	1.16461e-06	ENST00000374736	c.5383-2_5383-1insTTTT
All	ABCA1	pLOF plus deleterious missense (5/5); AAF < 1%	9:104785640:C:A		splice_acceptor	2.3286e-06	ENST00000374736	c.6402-1G>T
All	ABCA1	pLOF plus deleterious missense (5/5); AAF < 1%	9:104784457:T:C		splice_acceptor	1.1643e-06	ENST00000374736	c.6646-2A>G
All	ABCA1	pLOF plus deleterious missense (5/5); AAF < 1%	9:104883158:C:G	rs763689600	splice_acceptor	4.94315e-05	ENST00000374736:ENST00000423487:ENST00000374733	c.303-1G>C:c.303-1G>C:c.123-1G>C
All	ABCA1	pLOF plus deleterious missense (5/5); AAF < 1%	9:104816346:C:T		splice_acceptor	1.1643e-06	ENST00000374736	c.3536-1G>A
All	ABCA1	pLOF plus deleterious missense (5/5); AAF < 1%	9:104786391:C:T	rs981909541	splice_acceptor	3.52342e-06	ENST00000374736	c.6309-1G>A
All	ABCA1	pLOF plus deleterious missense (5/5); AAF < 1%	9:104822669:T:G		splice_acceptor	1.7316e-05	ENST00000374736	c.2657-2A>C
All	ABCA1	pLOF plus deleterious missense (5/5); AAF < 1%	9:104903772:C:T	rs1055965996	splice_acceptor	1.16444e-06	ENST00000374736:ENST00000423487	c.-92-1G>A:c.-92-1G>A
All	ABCA1	pLOF plus deleterious missense (5/5); AAF < 1%	9:104903773:T:A		splice_acceptor	1.73178e-05	ENST00000374736:ENST00000423487	c.-92-2A>T:c.-92-2A>T
All	ABCA1	pLOF plus deleterious missense (5/5); AAF < 1%	9:104814476:C:G		splice_acceptor	0.000226963	ENST00000374736	c.3739-1G>C
All	ABCA1	pLOF plus deleterious missense (5/5); AAF < 1%	9:104793302:T:C		splice_acceptor	5.58784e-05	ENST00000374736	c.5507-2A>G
All	ABCA1	pLOF plus deleterious missense (5/5); AAF < 1%	9:104794511:C:CAA	rs769705621	splice_acceptor	2.32921e-06	ENST00000374736	c.5383-2_5383-1insTT
All	ABCA1	pLOF plus deleterious missense (5/5); AAF < 1%	9:104883158:C:T		splice_acceptor	1.1643e-06	ENST00000374736:ENST00000423487:ENST00000374733	c.303-1G>A:c.303-1G>A:c.123-1G>A
All	ABCA1	pLOF plus deleterious missense (5/5); AAF < 1%	9:104889196:C:A		splice_acceptor	4.65721e-06	ENST00000374736:ENST00000423487:ENST00000374733	c.67-1G>T:c.67-1G>T:c.-114-1G>T
All	ABCA1	pLOF plus deleterious missense (5/5); AAF < 1%	9:104786977:C:A		splice_acceptor	1.1643e-06	ENST00000374736	c.6205-1G>T
All	ABCA1	pLOF plus deleterious missense (5/5); AAF < 1%	9:104803317:C:T		splice_acceptor	1.1643e-06	ENST00000374736	c.4560-1G>A
All	ABCA1	pLOF plus deleterious missense (5/5); AAF < 1%	9:104814117:C:G		splice_donor	1.16431e-06	ENST00000374736	c.3901+1G>C
All	ABCA1	pLOF plus deleterious missense (5/5); AAF < 1%	9:104884426:C:A		splice_donor	1.1643e-06	ENST00000374736:ENST00000423487:ENST00000374733	c.302+1G>T:c.302+1G>T:c.122+1G>T
All	ABCA1	pLOF plus deleterious missense (5/5); AAF < 1%	9:104814425:A:G		splice_donor	1.7316e-05	ENST00000374736	c.3787+2T>C
All	ABCA1	pLOF plus deleterious missense (5/5); AAF < 1%	9:104787918:A:G		splice_donor	1.1643e-06	ENST00000374736	c.6204+2T>C
All	ABCA1	pLOF plus deleterious missense (5/5); AAF < 1%	9:104832572:A:C		splice_donor	2.3286e-06	ENST00000374736	c.1509+2T>G
All	ABCA1	pLOF plus deleterious missense (5/5); AAF < 1%	9:104790920:A:T		splice_donor	3.61826e-06	ENST00000374736	c.5927+2T>A
All	ABCA1	pLOF plus deleterious missense (5/5); AAF < 1%	9:104817331:C:T		splice_donor	2.3286e-06	ENST00000374736	c.3535+1G>A
All	ABCA1	pLOF plus deleterious missense (5/5); AAF < 1%	9:104809465:C:A	rs1371879163	splice_donor	1.74645e-05	ENST00000374736	c.4274+1G>T
All	ABCA1	pLOF plus deleterious missense (5/5); AAF < 1%	9:104819585:C:G		splice_donor	1.1643e-06	ENST00000374736	c.3241+1G>C
All	ABCA1	pLOF plus deleterious missense (5/5); AAF < 1%	9:104826947:C:G	rs1477884499	splice_donor	1.1643e-06	ENST00000374736	c.2337+1G>C
All	ABCA1	pLOF plus deleterious missense (5/5); AAF < 1%	9:104804625:C:T	rs1300911170	splice_donor	1.1643e-06	ENST00000374736	c.4559+1G>A
All	ABCA1	pLOF plus deleterious missense (5/5); AAF < 1%	9:104788423:TA:T		splice_donor	1.1643e-06	ENST00000374736	c.6069+2delT
All	ABCA1	pLOF plus deleterious missense (5/5); AAF < 1%	9:104809465:C:T	rs1371879163	splice_donor	1.8558e-05	ENST00000374736	c.4274+1G>A
All	ABCA1	pLOF plus deleterious missense (5/5); AAF < 1%	9:104786872:C:T		splice_donor	1.7316e-05	ENST00000374736	c.6308+1G>A
All	ABCA1	pLOF plus deleterious missense (5/5); AAF < 1%	9:104796051:A:G		splice_donor	1.7316e-05	ENST00000374736	c.5382+2T>C
All	ABCA1	pLOF plus deleterious missense (5/5); AAF < 1%	9:104814117:C:T		splice_donor	2.32861e-06	ENST00000374736	c.3901+1G>A
All	ABCA1	pLOF plus deleterious missense (5/5); AAF < 1%	9:104793170:C:T	rs908256532	splice_donor	1.63002e-05	ENST00000374736	c.5636+1G>A
All	ABCA1	pLOF plus deleterious missense (5/5); AAF < 1%	9:104817331:C:A	rs774006135	splice_donor	1.7316e-05	ENST00000374736	c.3535+1G>T
All	ABCA1	pLOF plus deleterious missense (5/5); AAF < 1%	9:104810799:C:A	rs375247413	splice_donor	1.1643e-05	ENST00000374736	c.4175+1G>T
All	ABCA1	pLOF plus deleterious missense (5/5); AAF < 1%	9:104800509:C:T	rs760120426	splice_donor	1.07007e-05	ENST00000374736	c.4773+1G>A
All	ABCA1	pLOF plus deleterious missense (5/5); AAF < 1%	9:104845476:C:T		splice_donor	1.1643e-06	ENST00000374736	c.813+1G>A
All	ABCA1	pLOF plus deleterious missense (5/5); AAF < 1%	9:104799818:C:G		splice_donor	1.1643e-06	ENST00000374736	c.4943+1G>C
All	ABCA1	pLOF plus deleterious missense (5/5); AAF < 1%	9:104812572:A:G		splice_donor	4.94315e-05	ENST00000374736	c.4050+2T>C
All	ABCA1	pLOF plus deleterious missense (5/5); AAF < 1%	9:104796306:T:TA		splice_donor	4.94315e-05	ENST00000374736	c.5237+2_5237+3insT
All	ABCA1	pLOF plus deleterious missense (5/5); AAF < 1%	9:104809464:A:C		splice_donor	1.1643e-06	ENST00000374736	c.4274+2T>G
All	ABCA1	pLOF plus deleterious missense (5/5); AAF < 1%	9:104828914:A:G		splice_donor	1.1643e-06	ENST00000374736	c.2115+2T>C
All	ABCA1	pLOF plus deleterious missense (5/5); AAF < 1%	9:104806240:C:T		splice_donor	3.4632e-05	ENST00000374736	c.4464+1G>A
All	ABCA1	pLOF plus deleterious missense (5/5); AAF < 1%	9:104889100:A:T		splice_donor	3.42161e-06	ENST00000374736:ENST00000423487:ENST00000374733	c.160+2T>A:c.160+2T>A:c.-21+2T>A
All	ABCA1	pLOF plus deleterious missense (5/5); AAF < 1%	9:104884426:C:G		splice_donor	1.1643e-06	ENST00000374736:ENST00000423487:ENST00000374733	c.302+1G>C:c.302+1G>C:c.122+1G>C
All	ABCA1	pLOF plus deleterious missense (5/5); AAF < 1%	9:104903679:T:C		start_lost	3.61826e-06	ENST00000374736:ENST00000423487	c.1A>G:c.1A>G	p.Met1?:p.Met1?
All	ABCA1	pLOF plus deleterious missense (5/5); AAF < 1%	9:104884546:C:T	rs764408074	start_lost	1.7316e-05	ENST00000374733	c.3G>A	p.Met1?
All	ABCA1	pLOF plus deleterious missense (5/5); AAF < 1%	9:104903678:A:G		start_lost	1.1643e-06	ENST00000374736:ENST00000423487	c.2T>C:c.2T>C	p.Met1?:p.Met1?
All	ABCA1	pLOF plus deleterious missense (5/5); AAF < 1%	9:104840489:G:A	rs374404992	stop_gained	1.1643e-06	ENST00000374736	c.844C>T	p.Arg282*
All	ABCA1	pLOF plus deleterious missense (5/5); AAF < 1%	9:104824507:C:A		stop_gained	1.1643e-06	ENST00000374736	c.2614G>T	p.Glu872*
All	ABCA1	pLOF plus deleterious missense (5/5); AAF < 1%	9:104830936:G:T		stop_gained	3.61834e-06	ENST00000374736	c.1881C>A	p.Tyr627*
All	ABCA1	pLOF plus deleterious missense (5/5); AAF < 1%	9:104825706:C:T		stop_gained	3.61826e-06	ENST00000374736	c.2519G>A	p.Trp840*
All	ABCA1	pLOF plus deleterious missense (5/5); AAF < 1%	9:104785443:G:A	rs755264102	stop_gained	1.76171e-06	ENST00000374736	c.6598C>T	p.Arg2200*
All	ABCA1	pLOF plus deleterious missense (5/5); AAF < 1%	9:104832606:G:A		stop_gained	7.23652e-06	ENST00000374736	c.1477C>T	p.Gln493*
All	ABCA1	pLOF plus deleterious missense (5/5); AAF < 1%	9:104793256:G:A	rs1262486352	stop_gained	1.76171e-06	ENST00000374736	c.5551C>T	p.Arg1851*
All	ABCA1	pLOF plus deleterious missense (5/5); AAF < 1%	9:104791993:A:C		stop_gained	1.28254e-05	ENST00000374736	c.5763T>G	p.Tyr1921*
All	ABCA1	pLOF plus deleterious missense (5/5); AAF < 1%	9:104812645:G:A		stop_gained	1.1643e-06	ENST00000374736	c.3979C>T	p.Gln1327*
All	ABCA1	pLOF plus deleterious missense (5/5); AAF < 1%	9:104828977:C:T		stop_gained	7.23652e-06	ENST00000374736	c.2054G>A	p.Trp685*
All	ABCA1	pLOF plus deleterious missense (5/5); AAF < 1%	9:104827061:T:A		stop_gained	3.61826e-06	ENST00000374736	c.2224A>T	p.Arg742*
All	ABCA1	pLOF plus deleterious missense (5/5); AAF < 1%	9:104785490:A:T		stop_gained	2.3286e-06	ENST00000374736	c.6551T>A	p.Leu2184*
All	ABCA1	pLOF plus deleterious missense (5/5); AAF < 1%	9:104794444:G:A	rs779927521	stop_gained	4.65721e-06	ENST00000374736	c.5449C>T	p.Arg1817*
All	ABCA1	pLOF plus deleterious missense (5/5); AAF < 1%	9:104785611:G:A	rs776238691	stop_gained	8.97865e-06	ENST00000374736	c.6430C>T	p.Arg2144*
All	ABCA1	pLOF plus deleterious missense (5/5); AAF < 1%	9:104814211:G:A	rs575627531	stop_gained	7.80468e-06	ENST00000374736	c.3808C>T	p.Arg1270*
All	ABCA1	pLOF plus deleterious missense (5/5); AAF < 1%	9:104883063:G:A	rs774782707	stop_gained	2.56476e-05	ENST00000374736:ENST00000423487:ENST00000374733	c.397C>T:c.397C>T:c.217C>T	p.Gln133*:p.Gln133*:p.Gln73*
All	ABCA1	pLOF plus deleterious missense (5/5); AAF < 1%	9:104855973:G:T	rs373462868	stop_gained	0.00015108	ENST00000423487	c.836C>A	p.Ser279*
All	ABCA1	pLOF plus deleterious missense (5/5); AAF < 1%	9:104856055:G:A		stop_gained	8.15161e-06	ENST00000423487	c.754C>T	p.Gln252*
All	ABCA1	pLOF plus deleterious missense (5/5); AAF < 1%	9:104824576:G:A		stop_gained	1.08548e-05	ENST00000374736	c.2545C>T	p.Gln849*
All	ABCA1	pLOF plus deleterious missense (5/5); AAF < 1%	9:104816162:G:C		stop_gained	3.61826e-06	ENST00000374736	c.3719C>G	p.Ser1240*
All	ABCA1	pLOF plus deleterious missense (5/5); AAF < 1%	9:104818764:G:A		stop_gained	1.1643e-06	ENST00000374736	c.3361C>T	p.Gln1121*
All	ABCA1	pLOF plus deleterious missense (5/5); AAF < 1%	9:104784412:A:C	rs751261755	stop_gained	6.98581e-06	ENST00000374736	c.6689T>G	p.Leu2230*
All	ABCA1	pLOF plus deleterious missense (5/5); AAF < 1%	9:104799983:C:T		stop_gained	1.1643e-06	ENST00000374736	c.4779G>A	p.Trp1593*
All	ABCA1	pLOF plus deleterious missense (5/5); AAF < 1%	9:104816274:C:A		stop_gained	1.1643e-06	ENST00000374736	c.3607G>T	p.Glu1203*
All	ABCA1	pLOF plus deleterious missense (5/5); AAF < 1%	9:104812658:C:T	rs747436610	stop_gained	1.1643e-05	ENST00000374736	c.3966G>A	p.Trp1322*
All	ABCA1	pLOF plus deleterious missense (5/5); AAF < 1%	9:104788539:G:A		stop_gained	4.65721e-06	ENST00000374736	c.5956C>T	p.Gln1986*
All	ABCA1	pLOF plus deleterious missense (5/5); AAF < 1%	9:104831048:C:T		stop_gained	5.03094e-06	ENST00000374736	c.1769G>A	p.Trp590*
All	ABCA1	pLOF plus deleterious missense (5/5); AAF < 1%	9:104825720:A:C		stop_gained	4.94315e-05	ENST00000374736	c.2505T>G	p.Tyr835*
All	ABCA1	pLOF plus deleterious missense (5/5); AAF < 1%	9:104817353:C:A		stop_gained	3.98009e-05	ENST00000374736	c.3514G>T	p.Glu1172*
All	ABCA1	pLOF plus deleterious missense (5/5); AAF < 1%	9:104822599:G:A	rs1400383111	stop_gained	2.64258e-06	ENST00000374736	c.2725C>T	p.Arg909*
All	ABCA1	pLOF plus deleterious missense (5/5); AAF < 1%	9:104903645:C:T		stop_gained	3.61826e-06	ENST00000374736:ENST00000423487	c.35G>A:c.35G>A	p.Trp12*:p.Trp12*
All	ABCA1	pLOF plus deleterious missense (5/5); AAF < 1%	9:104858680:G:A	rs201447364	stop_gained	1.16432e-06	ENST00000374736:ENST00000423487	c.562C>T:c.562C>T	p.Gln188*:p.Gln188*
All	ABCA1	pLOF plus deleterious missense (5/5); AAF < 1%	9:104830936:G:C	rs376462722	stop_gained	1.16435e-06	ENST00000374736	c.1881C>G	p.Tyr627*
All	ABCA1	pLOF plus deleterious missense (5/5); AAF < 1%	9:104819592:G:A		stop_gained	3.46173e-06	ENST00000374736	c.3235C>T	p.Arg1079*
All	ABCA1	pLOF plus deleterious missense (5/5); AAF < 1%	9:104792845:G:A		stop_gained	2.3286e-06	ENST00000374736	c.5698C>T	p.Gln1900*
All	ABCA1	pLOF plus deleterious missense (5/5); AAF < 1%	9:104858563:G:A	rs976402066	stop_gained	3.4632e-05	ENST00000374736:ENST00000423487	c.679C>T:c.679C>T	p.Arg227*:p.Arg227*
All	ABCA1	pLOF plus deleterious missense (5/5); AAF < 1%	9:104800569:G:A	rs1285576587	stop_gained	7.04684e-06	ENST00000374736	c.4714C>T	p.Arg1572*
All	ABCA1	pLOF plus deleterious missense (5/5); AAF < 1%	9:104806344:C:T		stop_gained	1.1643e-06	ENST00000374736	c.4361G>A	p.Trp1454*
All	ABCA1	pLOF plus deleterious missense (5/5); AAF < 1%	9:104831668:G:A	rs1238816267	stop_gained	1.46638e-05	ENST00000374736	c.1669C>T	p.Arg557*
All	ABCA1	pLOF plus deleterious missense (5/5); AAF < 1%	9:104831082:G:A		stop_gained	2.3286e-06	ENST00000374736	c.1735C>T	p.Arg579*
All	ABCA1	pLOF plus deleterious missense (5/5); AAF < 1%	9:104822600:G:T		stop_gained	1.1643e-06	ENST00000374736	c.2724C>A	p.Tyr908*
All	ABCA1	pLOF plus deleterious missense (5/5); AAF < 1%	9:104831047:C:T		stop_gained	5.98577e-06	ENST00000374736	c.1770G>A	p.Trp590*
All	ABCA1	pLOF plus deleterious missense (5/5); AAF < 1%	9:104820056:C:A		stop_gained	1.1643e-06	ENST00000374736	c.2974G>T	p.Glu992*
All	ABCA1	pLOF plus deleterious missense (5/5); AAF < 1%	9:104806418:G:T		stop_gained	1.1643e-06	ENST00000374736	c.4287C>A	p.Cys1429*
All	ABCA1	pLOF plus deleterious missense (5/5); AAF < 1%	9:104810829:C:T		stop_gained	4.65721e-06	ENST00000374736	c.4146G>A	p.Trp1382*
All	ABCA1	pLOF plus deleterious missense (5/5); AAF < 1%	9:104855986:C:A	rs767292269	stop_gained	9.88631e-05	ENST00000423487	c.823G>T	p.Glu275*
All	ABCA1	pLOF plus deleterious missense (5/5); AAF < 1%	9:104855953:T:A	rs762554835	stop_gained	1.1643e-06	ENST00000423487	c.856A>T	p.Lys286*
All	ABCA1	pLOF plus deleterious missense (5/5); AAF < 1%	9:104819951:T:A		stop_gained	1.16431e-06	ENST00000374736	c.3079A>T	p.Lys1027*
All	ABCA1	pLOF plus deleterious missense (5/5); AAF < 1%	9:104804668:G:T		stop_gained	3.61826e-06	ENST00000374736	c.4517C>A	p.Ser1506*
All	ABCA1	pLOF plus deleterious missense (5/5); AAF < 1%	9:104830959:G:A		stop_gained	1.1643e-06	ENST00000374736	c.1858C>T	p.Gln620*
All	ACVR1C	pLOF plus deleterious missense (5/5); AAF < 1%	2:157550327:CT:C		frameshift	7.23652e-06	ENST00000243349:ENST00000409680:ENST00000335450	c.609delA:c.459delA:c.369delA	p.Gly204fs:p.Gly154fs:p.Gly124fs
All	ACVR1C	pLOF plus deleterious missense (5/5); AAF < 1%	2:157628611:C:CAGCAG		frameshift	1.1643e-06	ENST00000243349:ENST00000335450:ENST00000348328	c.33_34insCTGCT:c.33_34insCTGCT:c.33_34insCTGCT	p.Ala12fs:p.Ala12fs:p.Ala12fs
All	ACVR1C	pLOF plus deleterious missense (5/5); AAF < 1%	2:157538620:CACAA:C		frameshift	2.3286e-06	ENST00000243349:ENST00000409680:ENST00000335450:ENST00000348328	c.1305_1308delTTGT:c.1155_1158delTTGT:c.1065_1068delTTGT:c.834_837delTTGT	p.Cys436fs:p.Cys386fs:p.Cys356fs:p.Cys279fs
All	ACVR1C	pLOF plus deleterious missense (5/5); AAF < 1%	2:157587305:GGATTT:G		frameshift	1.16431e-06	ENST00000243349:ENST00000409680:ENST00000335450:ENST00000348328	c.181_185delAAATC:c.31_35delAAATC:c.181_185delAAATC:c.181_185delAAATC	p.Lys61fs:p.Lys11fs:p.Lys61fs:p.Lys61fs
All	ACVR1C	pLOF plus deleterious missense (5/5); AAF < 1%	2:157587216:C:CA		frameshift	1.1643e-06	ENST00000243349:ENST00000409680:ENST00000335450:ENST00000348328	c.274dupT:c.124dupT:c.274dupT:c.274dupT	p.Cys92fs:p.Cys42fs:p.Cys92fs:p.Cys92fs
All	ACVR1C	pLOF plus deleterious missense (5/5); AAF < 1%	2:157550369:TC:T		frameshift	1.1643e-06	ENST00000243349:ENST00000409680:ENST00000335450	c.567delG:c.417delG:c.327delG	p.Thr190fs:p.Thr140fs:p.Thr110fs
All	ACVR1C	pLOF plus deleterious missense (5/5); AAF < 1%	2:157556095:GA:G		frameshift	3.61826e-06	ENST00000243349:ENST00000409680	c.541delT:c.391delT	p.Ser181fs:p.Ser131fs
All	ACVR1C	pLOF plus deleterious missense (5/5); AAF < 1%	2:157538681:CA:C		frameshift	2.17097e-05	ENST00000243349:ENST00000409680:ENST00000335450:ENST00000348328	c.1247delT:c.1097delT:c.1007delT:c.776delT	p.Leu416fs:p.Leu366fs:p.Leu336fs:p.Leu259fs
All	ACVR1C	pLOF plus deleterious missense (5/5); AAF < 1%	2:157533939:GAC:G		frameshift	1.16431e-06	ENST00000243349:ENST00000409680:ENST00000335450:ENST00000348328	c.1459_1460delGT:c.1309_1310delGT:c.1219_1220delGT:c.988_989delGT	p.Val487fs:p.Val437fs:p.Val407fs:p.Val330fs
All	ACVR1C	pLOF plus deleterious missense (5/5); AAF < 1%	2:157538601:C:CA		frameshift	1.1643e-06	ENST00000243349:ENST00000409680:ENST00000335450:ENST00000348328	c.1327_1328insT:c.1177_1178insT:c.1087_1088insT:c.856_857insT	p.Ser443fs:p.Ser393fs:p.Ser363fs:p.Ser286fs
All	ACVR1C	pLOF plus deleterious missense (5/5); AAF < 1%	2:157533932:CT:C		frameshift	1.1643e-06	ENST00000243349:ENST00000409680:ENST00000335450:ENST00000348328	c.1467delA:c.1317delA:c.1227delA:c.996delA	p.Asp490fs:p.Asp440fs:p.Asp410fs:p.Asp333fs
All	ACVR1C	pLOF plus deleterious missense (5/5); AAF < 1%	2:157544553:A:AT		frameshift	7.23652e-06	ENST00000243349:ENST00000409680:ENST00000335450:ENST00000348328	c.834dupA:c.684dupA:c.594dupA:c.363dupA	p.Tyr279fs:p.Tyr229fs:p.Tyr199fs:p.Tyr122fs
All	ACVR1C	pLOF plus deleterious missense (5/5); AAF < 1%	2:157550353:A:G	rs56188432	missense (5/5)	0.00167729	ENST00000243349:ENST00000409680:ENST00000335450	c.584T>C:c.434T>C:c.344T>C	p.Ile195Thr:p.Ile145Thr:p.Ile115Thr
All	ACVR1C	pLOF plus deleterious missense (5/5); AAF < 1%	2:157550374:T:A	rs1201271824	missense (5/5)	2.21217e-05	ENST00000243349:ENST00000409680:ENST00000335450	c.563A>T:c.413A>T:c.323A>T	p.Gln188Leu:p.Gln138Leu:p.Gln108Leu
All	ACVR1C	pLOF plus deleterious missense (5/5); AAF < 1%	2:157587409:A:G		missense (5/5)	2.3286e-06	ENST00000243349:ENST00000335450:ENST00000348328	c.82T>C:c.82T>C:c.82T>C	p.Cys28Arg:p.Cys28Arg:p.Cys28Arg
All	ACVR1C	pLOF plus deleterious missense (5/5); AAF < 1%	2:157556147:C:G	rs753709732	missense (5/5)	0.00166673	ENST00000243349:ENST00000409680	c.490G>C:c.340G>C	p.Gly164Arg:p.Gly114Arg
All	ACVR1C	pLOF plus deleterious missense (5/5); AAF < 1%	2:157550324:T:C		missense (5/5)	1.1643e-06	ENST00000243349:ENST00000409680:ENST00000335450	c.613A>G:c.463A>G:c.373A>G	p.Arg205Gly:p.Arg155Gly:p.Arg125Gly
All	ACVR1C	pLOF plus deleterious missense (5/5); AAF < 1%	2:157544496:A:G		missense (5/5)	3.61826e-06	ENST00000243349:ENST00000409680:ENST00000335450:ENST00000348328	c.892T>C:c.742T>C:c.652T>C:c.421T>C	p.Ser298Pro:p.Ser248Pro:p.Ser218Pro:p.Ser141Pro
All	ACVR1C	pLOF plus deleterious missense (5/5); AAF < 1%	2:157542763:T:C		missense (5/5)	2.3286e-06	ENST00000243349:ENST00000409680:ENST00000335450:ENST00000348328	c.1043A>G:c.893A>G:c.803A>G:c.572A>G	p.His348Arg:p.His298Arg:p.His268Arg:p.His191Arg
All	ACVR1C	pLOF plus deleterious missense (5/5); AAF < 1%	2:157550291:C:G	rs34742924	missense (5/5)	2.07281e-05	ENST00000243349:ENST00000409680:ENST00000335450	c.646G>C:c.496G>C:c.406G>C	p.Gly216Arg:p.Gly166Arg:p.Gly136Arg
All	ACVR1C	pLOF plus deleterious missense (5/5); AAF < 1%	2:157542740:C:T	rs754724051	missense (5/5)	6.54569e-06	ENST00000243349:ENST00000409680:ENST00000335450:ENST00000348328	c.1066G>A:c.916G>A:c.826G>A:c.595G>A	p.Asp356Asn:p.Asp306Asn:p.Asp276Asn:p.Asp199Asn
All	ACVR1C	pLOF plus deleterious missense (5/5); AAF < 1%	2:157542716:C:G		missense (5/5)	1.1643e-06	ENST00000243349:ENST00000409680:ENST00000335450:ENST00000348328	c.1090G>C:c.940G>C:c.850G>C:c.619G>C	p.Gly364Arg:p.Gly314Arg:p.Gly284Arg:p.Gly207Arg
All	ACVR1C	pLOF plus deleterious missense (5/5); AAF < 1%	2:157538689:A:G		missense (5/5)	5.58784e-05	ENST00000243349:ENST00000409680:ENST00000335450:ENST00000348328	c.1240T>C:c.1090T>C:c.1000T>C:c.769T>C	p.Tyr414His:p.Tyr364His:p.Tyr334His:p.Tyr257His
All	ACVR1C	pLOF plus deleterious missense (5/5); AAF < 1%	2:157538626:C:A		missense (5/5)	1.1643e-06	ENST00000243349:ENST00000409680:ENST00000335450:ENST00000348328	c.1303G>T:c.1153G>T:c.1063G>T:c.832G>T	p.Val435Phe:p.Val385Phe:p.Val355Phe:p.Val278Phe
All	ACVR1C	pLOF plus deleterious missense (5/5); AAF < 1%	2:157534040:G:A		missense (5/5)	7.23652e-06	ENST00000243349:ENST00000409680:ENST00000335450:ENST00000348328	c.1360C>T:c.1210C>T:c.1120C>T:c.889C>T	p.Leu454Phe:p.Leu404Phe:p.Leu374Phe:p.Leu297Phe
All	ACVR1C	pLOF plus deleterious missense (5/5); AAF < 1%	2:157587306:G:A		missense (5/5)	1.16431e-06	ENST00000243349:ENST00000409680:ENST00000335450:ENST00000348328	c.185C>T:c.35C>T:c.185C>T:c.185C>T	p.Ser62Phe:p.Ser12Phe:p.Ser62Phe:p.Ser62Phe
All	ACVR1C	pLOF plus deleterious missense (5/5); AAF < 1%	2:157542844:T:C		missense (5/5)	7.23652e-06	ENST00000243349:ENST00000409680:ENST00000335450:ENST00000348328	c.962A>G:c.812A>G:c.722A>G:c.491A>G	p.His321Arg:p.His271Arg:p.His241Arg:p.His164Arg
All	ACVR1C	pLOF plus deleterious missense (5/5); AAF < 1%	2:157587360:C:T		missense (5/5)	3.4632e-05	ENST00000243349:ENST00000335450:ENST00000348328	c.131G>A:c.131G>A:c.131G>A	p.Gly44Glu:p.Gly44Glu:p.Gly44Glu
All	ACVR1C	pLOF plus deleterious missense (5/5); AAF < 1%	2:157550239:A:T		missense (5/5)	1.1643e-06	ENST00000243349:ENST00000409680:ENST00000335450	c.698T>A:c.548T>A:c.458T>A	p.Phe233Tyr:p.Phe183Tyr:p.Phe153Tyr
All	ACVR1C	pLOF plus deleterious missense (5/5); AAF < 1%	2:157587366:G:A		missense (5/5)	7.23652e-06	ENST00000243349:ENST00000335450:ENST00000348328	c.125C>T:c.125C>T:c.125C>T	p.Thr42Ile:p.Thr42Ile:p.Thr42Ile
All	ACVR1C	pLOF plus deleterious missense (5/5); AAF < 1%	2:157550255:C:G	rs1187846687	missense (5/5)	5.58784e-05	ENST00000243349:ENST00000409680:ENST00000335450	c.682G>C:c.532G>C:c.442G>C	p.Asp228His:p.Asp178His:p.Asp148His
All	ACVR1C	pLOF plus deleterious missense (5/5); AAF < 1%	2:157541108:G:A	rs746678781	missense (5/5)	9.22038e-06	ENST00000243349:ENST00000409680:ENST00000335450:ENST00000348328	c.1207C>T:c.1057C>T:c.967C>T:c.736C>T	p.Arg403Trp:p.Arg353Trp:p.Arg323Trp:p.Arg246Trp
All	ACVR1C	pLOF plus deleterious missense (5/5); AAF < 1%	2:157550309:A:G	rs1465646651	missense (5/5)	1.1643e-06	ENST00000243349:ENST00000409680:ENST00000335450	c.628T>C:c.478T>C:c.388T>C	p.Trp210Arg:p.Trp160Arg:p.Trp130Arg
All	ACVR1C	pLOF plus deleterious missense (5/5); AAF < 1%	2:157550291:C:T		missense (5/5)	1.16434e-06	ENST00000243349:ENST00000409680:ENST00000335450	c.646G>A:c.496G>A:c.406G>A	p.Gly216Arg:p.Gly166Arg:p.Gly136Arg
All	ACVR1C	pLOF plus deleterious missense (5/5); AAF < 1%	2:157556093:C:G		missense (5/5)	1.7316e-05	ENST00000243349:ENST00000409680	c.544G>C:c.394G>C	p.Gly182Arg:p.Gly132Arg
All	ACVR1C	pLOF plus deleterious missense (5/5); AAF < 1%	2:157544543:A:C		missense (5/5)	1.1643e-06	ENST00000243349:ENST00000409680:ENST00000335450:ENST00000348328	c.845T>G:c.695T>G:c.605T>G:c.374T>G	p.Leu282Trp:p.Leu232Trp:p.Leu202Trp:p.Leu125Trp
All	ACVR1C	pLOF plus deleterious missense (5/5); AAF < 1%	2:157544459:A:G		missense (5/5)	1.1643e-06	ENST00000243349:ENST00000409680:ENST00000335450:ENST00000348328	c.929T>C:c.779T>C:c.689T>C:c.458T>C	p.Ile310Thr:p.Ile260Thr:p.Ile230Thr:p.Ile153Thr
All	ACVR1C	pLOF plus deleterious missense (5/5); AAF < 1%	2:157542814:A:C		missense (5/5)	3.4929e-06	ENST00000243349:ENST00000409680:ENST00000335450:ENST00000348328	c.992T>G:c.842T>G:c.752T>G:c.521T>G	p.Val331Gly:p.Val281Gly:p.Val251Gly:p.Val174Gly
All	ACVR1C	pLOF plus deleterious missense (5/5); AAF < 1%	2:157550254:T:C		missense (5/5)	1.1643e-06	ENST00000243349:ENST00000409680:ENST00000335450	c.683A>G:c.533A>G:c.443A>G	p.Asp228Gly:p.Asp178Gly:p.Asp148Gly
All	ACVR1C	pLOF plus deleterious missense (5/5); AAF < 1%	2:157541206:G:A	rs1465631287	missense (5/5)	7.23652e-06	ENST00000243349:ENST00000409680:ENST00000335450:ENST00000348328	c.1109C>T:c.959C>T:c.869C>T:c.638C>T	p.Ala370Val:p.Ala320Val:p.Ala290Val:p.Ala213Val
All	ACVR1C	pLOF plus deleterious missense (5/5); AAF < 1%	2:157538654:A:C		missense (5/5)	1.1643e-06	ENST00000243349:ENST00000409680:ENST00000335450:ENST00000348328	c.1275T>G:c.1125T>G:c.1035T>G:c.804T>G	p.Asp425Glu:p.Asp375Glu:p.Asp345Glu:p.Asp268Glu
All	ACVR1C	pLOF plus deleterious missense (5/5); AAF < 1%	2:157542748:T:C		missense (5/5)	3.61826e-06	ENST00000243349:ENST00000409680:ENST00000335450:ENST00000348328	c.1058A>G:c.908A>G:c.818A>G:c.587A>G	p.Asn353Ser:p.Asn303Ser:p.Asn273Ser:p.Asn196Ser
All	ACVR1C	pLOF plus deleterious missense (5/5); AAF < 1%	2:157542862:C:T		missense (5/5)	7.23652e-06	ENST00000243349:ENST00000409680:ENST00000335450:ENST00000348328	c.944G>A:c.794G>A:c.704G>A:c.473G>A	p.Gly315Asp:p.Gly265Asp:p.Gly235Asp:p.Gly158Asp
All	ACVR1C	pLOF plus deleterious missense (5/5); AAF < 1%	2:157542831:T:A	rs1231792445	missense (5/5)	3.4929e-05	ENST00000243349:ENST00000409680:ENST00000335450:ENST00000348328	c.975A>T:c.825A>T:c.735A>T:c.504A>T	p.Lys325Asn:p.Lys275Asn:p.Lys245Asn:p.Lys168Asn
All	ACVR1C	pLOF plus deleterious missense (5/5); AAF < 1%	2:157541140:T:C	rs763394302	missense (5/5)	1.1643e-06	ENST00000243349:ENST00000409680:ENST00000335450:ENST00000348328	c.1175A>G:c.1025A>G:c.935A>G:c.704A>G	p.Tyr392Cys:p.Tyr342Cys:p.Tyr312Cys:p.Tyr235Cys
All	ACVR1C	pLOF plus deleterious missense (5/5); AAF < 1%	2:157533970:C:T	rs754141883	missense (5/5)	5.82151e-06	ENST00000243349:ENST00000409680:ENST00000335450:ENST00000348328	c.1430G>A:c.1280G>A:c.1190G>A:c.959G>A	p.Arg477His:p.Arg427His:p.Arg397His:p.Arg320His
All	ACVR1C	pLOF plus deleterious missense (5/5); AAF < 1%	2:157587352:A:G		missense (5/5)	5.82151e-06	ENST00000243349:ENST00000335450:ENST00000348328	c.139T>C:c.139T>C:c.139T>C	p.Trp47Arg:p.Trp47Arg:p.Trp47Arg
All	ACVR1C	pLOF plus deleterious missense (5/5); AAF < 1%	2:157534037:G:C	rs368036845	missense (5/5)	1.01947e-05	ENST00000243349:ENST00000409680:ENST00000335450:ENST00000348328	c.1363C>G:c.1213C>G:c.1123C>G:c.892C>G	p.Arg455Gly:p.Arg405Gly:p.Arg375Gly:p.Arg298Gly
All	ACVR1C	pLOF plus deleterious missense (5/5); AAF < 1%	2:157550281:A:G		missense (5/5)	1.1643e-06	ENST00000243349:ENST00000409680:ENST00000335450	c.656T>C:c.506T>C:c.416T>C	p.Val219Ala:p.Val169Ala:p.Val139Ala
All	ACVR1C	pLOF plus deleterious missense (5/5); AAF < 1%	2:157587414:A:C	rs753233431	missense (5/5)	5.58784e-05	ENST00000243349:ENST00000335450:ENST00000348328	c.77T>G:c.77T>G:c.77T>G	p.Leu26Arg:p.Leu26Arg:p.Leu26Arg
All	ACVR1C	pLOF plus deleterious missense (5/5); AAF < 1%	2:157542787:G:A		missense (5/5)	6.98581e-06	ENST00000243349:ENST00000409680:ENST00000335450:ENST00000348328	c.1019C>T:c.869C>T:c.779C>T:c.548C>T	p.Ala340Val:p.Ala290Val:p.Ala260Val:p.Ala183Val
All	ACVR1C	pLOF plus deleterious missense (5/5); AAF < 1%	2:157550267:A:G	rs1416079435	missense (5/5)	2.3286e-06	ENST00000243349:ENST00000409680:ENST00000335450	c.670T>C:c.520T>C:c.430T>C	p.Phe224Leu:p.Phe174Leu:p.Phe144Leu
All	ACVR1C	pLOF plus deleterious missense (5/5); AAF < 1%	2:157542736:A:G		missense (5/5)	2.3286e-06	ENST00000243349:ENST00000409680:ENST00000335450:ENST00000348328	c.1070T>C:c.920T>C:c.830T>C:c.599T>C	p.Ile357Thr:p.Ile307Thr:p.Ile277Thr:p.Ile200Thr
All	ACVR1C	pLOF plus deleterious missense (5/5); AAF < 1%	2:157550363:C:A		missense (5/5)	1.1643e-06	ENST00000243349:ENST00000409680:ENST00000335450	c.574G>T:c.424G>T:c.334G>T	p.Ala192Ser:p.Ala142Ser:p.Ala112Ser
All	ACVR1C	pLOF plus deleterious missense (5/5); AAF < 1%	2:157587267:C:T		missense (5/5)	1.7316e-05	ENST00000243349:ENST00000409680:ENST00000335450:ENST00000348328	c.224G>A:c.74G>A:c.224G>A:c.224G>A	p.Cys75Tyr:p.Cys25Tyr:p.Cys75Tyr:p.Cys75Tyr
All	ACVR1C	pLOF plus deleterious missense (5/5); AAF < 1%	2:157541178:A:C		missense (5/5)	2.3286e-06	ENST00000243349:ENST00000409680:ENST00000335450:ENST00000348328	c.1137T>G:c.987T>G:c.897T>G:c.666T>G	p.Asn379Lys:p.Asn329Lys:p.Asn299Lys:p.Asn222Lys
All	ACVR1C	pLOF plus deleterious missense (5/5); AAF < 1%	2:157556101:G:T		missense (5/5)	3.61826e-06	ENST00000243349:ENST00000409680	c.536C>A:c.386C>A	p.Ser179Tyr:p.Ser129Tyr
All	ACVR1C	pLOF plus deleterious missense (5/5); AAF < 1%	2:157544472:G:T		missense (5/5)	1.1643e-06	ENST00000243349:ENST00000409680:ENST00000335450:ENST00000348328	c.916C>A:c.766C>A:c.676C>A:c.445C>A	p.Leu306Ile:p.Leu256Ile:p.Leu226Ile:p.Leu149Ile
All	ACVR1C	pLOF plus deleterious missense (5/5); AAF < 1%	2:157587225:G:A		missense (5/5)	1.1643e-06	ENST00000243349:ENST00000409680:ENST00000335450:ENST00000348328	c.266C>T:c.116C>T:c.266C>T:c.266C>T	p.Thr89Ile:p.Thr39Ile:p.Thr89Ile:p.Thr89Ile
All	ACVR1C	pLOF plus deleterious missense (5/5); AAF < 1%	2:157587361:C:T		missense (5/5)	1.1643e-06	ENST00000243349:ENST00000335450:ENST00000348328	c.130G>A:c.130G>A:c.130G>A	p.Gly44Arg:p.Gly44Arg:p.Gly44Arg
All	ACVR1C	pLOF plus deleterious missense (5/5); AAF < 1%	2:157533991:G:T		missense (5/5)	9.3145e-06	ENST00000243349:ENST00000409680:ENST00000335450:ENST00000348328	c.1409C>A:c.1259C>A:c.1169C>A:c.938C>A	p.Ala470Glu:p.Ala420Glu:p.Ala390Glu:p.Ala313Glu
All	ACVR1C	pLOF plus deleterious missense (5/5); AAF < 1%	2:157587355:A:C	rs763000951	missense (5/5)	1.1643e-06	ENST00000243349:ENST00000335450:ENST00000348328	c.136T>G:c.136T>G:c.136T>G	p.Cys46Gly:p.Cys46Gly:p.Cys46Gly
All	ACVR1C	pLOF plus deleterious missense (5/5); AAF < 1%	2:157544483:C:T		missense (5/5)	3.61826e-06	ENST00000243349:ENST00000409680:ENST00000335450:ENST00000348328	c.905G>A:c.755G>A:c.665G>A:c.434G>A	p.Gly302Asp:p.Gly252Asp:p.Gly222Asp:p.Gly145Asp
All	ACVR1C	pLOF plus deleterious missense (5/5); AAF < 1%	2:157533985:C:T		missense (5/5)	8.97865e-06	ENST00000243349:ENST00000409680:ENST00000335450:ENST00000348328	c.1415G>A:c.1265G>A:c.1175G>A:c.944G>A	p.Arg472His:p.Arg422His:p.Arg392His:p.Arg315His
All	ACVR1C	pLOF plus deleterious missense (5/5); AAF < 1%	2:157541101:C:T		missense (5/5)	1.1643e-06	ENST00000243349:ENST00000409680:ENST00000335450:ENST00000348328	c.1214G>A:c.1064G>A:c.974G>A:c.743G>A	p.Cys405Tyr:p.Cys355Tyr:p.Cys325Tyr:p.Cys248Tyr
All	ACVR1C	pLOF plus deleterious missense (5/5); AAF < 1%	2:157556104:C:A		missense (5/5)	1.1643e-06	ENST00000243349:ENST00000409680	c.533G>T:c.383G>T	p.Gly178Val:p.Gly128Val
All	ACVR1C	pLOF plus deleterious missense (5/5); AAF < 1%	2:157550164:T:A		missense (5/5)	3.61826e-06	ENST00000243349:ENST00000409680:ENST00000335450	c.773A>T:c.623A>T:c.533A>T	p.Lys258Ile:p.Lys208Ile:p.Lys178Ile
All	ACVR1C	pLOF plus deleterious missense (5/5); AAF < 1%	2:157533986:G:A	rs757483676	missense (5/5)	1.76171e-06	ENST00000243349:ENST00000409680:ENST00000335450:ENST00000348328	c.1414C>T:c.1264C>T:c.1174C>T:c.943C>T	p.Arg472Cys:p.Arg422Cys:p.Arg392Cys:p.Arg315Cys
All	ACVR1C	pLOF plus deleterious missense (5/5); AAF < 1%	2:157542854:C:T		missense (5/5)	3.61826e-06	ENST00000243349:ENST00000409680:ENST00000335450:ENST00000348328	c.952G>A:c.802G>A:c.712G>A:c.481G>A	p.Ala318Thr:p.Ala268Thr:p.Ala238Thr:p.Ala161Thr
All	ACVR1C	pLOF plus deleterious missense (5/5); AAF < 1%	2:157533974:G:C		missense (5/5)	2.17096e-05	ENST00000243349:ENST00000409680:ENST00000335450:ENST00000348328	c.1426C>G:c.1276C>G:c.1186C>G:c.955C>G	p.Leu476Val:p.Leu426Val:p.Leu396Val:p.Leu319Val
All	ACVR1C	pLOF plus deleterious missense (5/5); AAF < 1%	2:157550347:A:C		missense (5/5)	1.1643e-06	ENST00000243349:ENST00000409680:ENST00000335450	c.590T>G:c.440T>G:c.350T>G	p.Leu197Arg:p.Leu147Arg:p.Leu117Arg
All	ACVR1C	pLOF plus deleterious missense (5/5); AAF < 1%	2:157544546:T:C		missense (5/5)	2.3286e-06	ENST00000243349:ENST00000409680:ENST00000335450:ENST00000348328	c.842A>G:c.692A>G:c.602A>G:c.371A>G	p.Tyr281Cys:p.Tyr231Cys:p.Tyr201Cys:p.Tyr124Cys
All	ACVR1C	pLOF plus deleterious missense (5/5); AAF < 1%	2:157544460:T:C		missense (5/5)	1.1643e-06	ENST00000243349:ENST00000409680:ENST00000335450:ENST00000348328	c.928A>G:c.778A>G:c.688A>G:c.457A>G	p.Ile310Val:p.Ile260Val:p.Ile230Val:p.Ile153Val
All	ACVR1C	pLOF plus deleterious missense (5/5); AAF < 1%	2:157541161:G:A	rs374677932	missense (5/5)	4.65722e-06	ENST00000243349:ENST00000409680:ENST00000335450:ENST00000348328	c.1154C>T:c.1004C>T:c.914C>T:c.683C>T	p.Ser385Phe:p.Ser335Phe:p.Ser305Phe:p.Ser228Phe
All	ACVR1C	pLOF plus deleterious missense (5/5); AAF < 1%	2:157587205:T:C		missense (5/5)	5.58784e-05	ENST00000243349:ENST00000409680:ENST00000335450:ENST00000348328	c.286A>G:c.136A>G:c.286A>G:c.286A>G	p.Thr96Ala:p.Thr46Ala:p.Thr96Ala:p.Thr96Ala
All	ACVR1C	pLOF plus deleterious missense (5/5); AAF < 1%	2:157544458:A:C	rs748195537	missense (5/5)	3.98009e-05	ENST00000243349:ENST00000409680:ENST00000335450:ENST00000348328	c.930T>G:c.780T>G:c.690T>G:c.459T>G	p.Ile310Met:p.Ile260Met:p.Ile230Met:p.Ile153Met
All	ACVR1C	pLOF plus deleterious missense (5/5); AAF < 1%	2:157542733:G:A	rs1488358071	missense (5/5)	1.1643e-06	ENST00000243349:ENST00000409680:ENST00000335450:ENST00000348328	c.1073C>T:c.923C>T:c.833C>T:c.602C>T	p.Pro358Leu:p.Pro308Leu:p.Pro278Leu:p.Pro201Leu
All	ACVR1C	pLOF plus deleterious missense (5/5); AAF < 1%	2:157538637:A:C		missense (5/5)	1.2332e-05	ENST00000243349:ENST00000409680:ENST00000335450:ENST00000348328	c.1292T>G:c.1142T>G:c.1052T>G:c.821T>G	p.Met431Arg:p.Met381Arg:p.Met351Arg:p.Met274Arg
All	ACVR1C	pLOF plus deleterious missense (5/5); AAF < 1%	2:157538646:A:T		missense (5/5)	1.16436e-06	ENST00000243349:ENST00000409680:ENST00000335450:ENST00000348328	c.1283T>A:c.1133T>A:c.1043T>A:c.812T>A	p.Ile428Lys:p.Ile378Lys:p.Ile348Lys:p.Ile271Lys
All	ACVR1C	pLOF plus deleterious missense (5/5); AAF < 1%	2:157556132:C:A		missense (5/5)	6.98581e-06	ENST00000243349:ENST00000409680	c.505G>T:c.355G>T	p.Asp169Tyr:p.Asp119Tyr
All	ACVR1C	pLOF plus deleterious missense (5/5); AAF < 1%	2:157550320:A:C		missense (5/5)	1.1643e-06	ENST00000243349:ENST00000409680:ENST00000335450	c.617T>G:c.467T>G:c.377T>G	p.Phe206Cys:p.Phe156Cys:p.Phe126Cys
All	ACVR1C	pLOF plus deleterious missense (5/5); AAF < 1%	2:157550369:T:C		missense (5/5)	1.1643e-06	ENST00000243349:ENST00000409680:ENST00000335450	c.568A>G:c.418A>G:c.328A>G	p.Thr190Ala:p.Thr140Ala:p.Thr110Ala
All	ACVR1C	pLOF plus deleterious missense (5/5); AAF < 1%	2:157550246:A:G	rs374551411	missense (5/5)	4.65721e-06	ENST00000243349:ENST00000409680:ENST00000335450	c.691T>C:c.541T>C:c.451T>C	p.Ser231Pro:p.Ser181Pro:p.Ser151Pro
All	ACVR1C	pLOF plus deleterious missense (5/5); AAF < 1%	2:157544471:A:C	rs1414577400	missense (5/5)	5.82151e-06	ENST00000243349:ENST00000409680:ENST00000335450:ENST00000348328	c.917T>G:c.767T>G:c.677T>G:c.446T>G	p.Leu306Arg:p.Leu256Arg:p.Leu226Arg:p.Leu149Arg
All	ACVR1C	pLOF plus deleterious missense (5/5); AAF < 1%	2:157556108:A:G		missense (5/5)	0.000226963	ENST00000243349:ENST00000409680	c.529T>C:c.379T>C	p.Ser177Pro:p.Ser127Pro
All	ACVR1C	pLOF plus deleterious missense (5/5); AAF < 1%	2:157544592:G:A		missense (5/5)	3.61826e-06	ENST00000243349:ENST00000409680:ENST00000335450:ENST00000348328	c.796C>T:c.646C>T:c.556C>T:c.325C>T	p.Leu266Phe:p.Leu216Phe:p.Leu186Phe:p.Leu109Phe
All	ACVR1C	pLOF plus deleterious missense (5/5); AAF < 1%	2:157533995:C:T		missense (5/5)	4.36379e-06	ENST00000243349:ENST00000409680:ENST00000335450:ENST00000348328	c.1405G>A:c.1255G>A:c.1165G>A:c.934G>A	p.Gly469Arg:p.Gly419Arg:p.Gly389Arg:p.Gly312Arg
All	ACVR1C	pLOF plus deleterious missense (5/5); AAF < 1%	2:157544570:T:C		missense (5/5)	1.1643e-06	ENST00000243349:ENST00000409680:ENST00000335450:ENST00000348328	c.818A>G:c.668A>G:c.578A>G:c.347A>G	p.His273Arg:p.His223Arg:p.His193Arg:p.His116Arg
All	ACVR1C	pLOF plus deleterious missense (5/5); AAF < 1%	2:157542856:G:A		missense (5/5)	7.23652e-06	ENST00000243349:ENST00000409680:ENST00000335450:ENST00000348328	c.950C>T:c.800C>T:c.710C>T:c.479C>T	p.Pro317Leu:p.Pro267Leu:p.Pro237Leu:p.Pro160Leu
All	ACVR1C	pLOF plus deleterious missense (5/5); AAF < 1%	2:157533953:A:G		missense (5/5)	2.32863e-06	ENST00000243349:ENST00000409680:ENST00000335450:ENST00000348328	c.1447T>C:c.1297T>C:c.1207T>C:c.976T>C	p.Ser483Pro:p.Ser433Pro:p.Ser403Pro:p.Ser326Pro
All	ACVR1C	pLOF plus deleterious missense (5/5); AAF < 1%	2:157544512:C:T		missense (5/5)	2.64257e-06	ENST00000243349:ENST00000409680:ENST00000335450:ENST00000348328	c.876G>A:c.726G>A:c.636G>A:c.405G>A	p.Met292Ile:p.Met242Ile:p.Met212Ile:p.Met135Ile
All	ACVR1C	pLOF plus deleterious missense (5/5); AAF < 1%	2:157541107:C:T	rs1433923561	missense (5/5)	4.65721e-06	ENST00000243349:ENST00000409680:ENST00000335450:ENST00000348328	c.1208G>A:c.1058G>A:c.968G>A:c.737G>A	p.Arg403Gln:p.Arg353Gln:p.Arg323Gln:p.Arg246Gln
All	ACVR1C	pLOF plus deleterious missense (5/5); AAF < 1%	2:157550321:A:G		missense (5/5)	3.4929e-06	ENST00000243349:ENST00000409680:ENST00000335450	c.616T>C:c.466T>C:c.376T>C	p.Phe206Leu:p.Phe156Leu:p.Phe126Leu
All	ACVR1C	pLOF plus deleterious missense (5/5); AAF < 1%	2:157550371:C:T	rs752612330	missense (5/5)	6.45661e-05	ENST00000243349:ENST00000409680:ENST00000335450	c.566G>A:c.416G>A:c.326G>A	p.Arg189Lys:p.Arg139Lys:p.Arg109Lys
All	ACVR1C	pLOF plus deleterious missense (5/5); AAF < 1%	2:157544501:G:T		missense (5/5)	1.16433e-06	ENST00000243349:ENST00000409680:ENST00000335450:ENST00000348328	c.887C>A:c.737C>A:c.647C>A:c.416C>A	p.Ala296Glu:p.Ala246Glu:p.Ala216Glu:p.Ala139Glu
All	ACVR1C	pLOF plus deleterious missense (5/5); AAF < 1%	2:157587295:G:A		missense (5/5)	2.1819e-06	ENST00000243349:ENST00000409680:ENST00000335450:ENST00000348328	c.196C>T:c.46C>T:c.196C>T:c.196C>T	p.Leu66Phe:p.Leu16Phe:p.Leu66Phe:p.Leu66Phe
All	ACVR1C	pLOF plus deleterious missense (5/5); AAF < 1%	2:157544502:C:T	rs753576405	missense (5/5)	2.1819e-06	ENST00000243349:ENST00000409680:ENST00000335450:ENST00000348328	c.886G>A:c.736G>A:c.646G>A:c.415G>A	p.Ala296Thr:p.Ala246Thr:p.Ala216Thr:p.Ala139Thr
All	ACVR1C	pLOF plus deleterious missense (5/5); AAF < 1%	2:157544559:A:T	rs1171057522	missense (5/5)	1.1643e-06	ENST00000243349:ENST00000409680:ENST00000335450:ENST00000348328	c.829T>A:c.679T>A:c.589T>A:c.358T>A	p.Ser277Thr:p.Ser227Thr:p.Ser197Thr:p.Ser120Thr
All	ACVR1C	pLOF plus deleterious missense (5/5); AAF < 1%	2:157544558:G:A	rs781386359	missense (5/5)	2.39431e-05	ENST00000243349:ENST00000409680:ENST00000335450:ENST00000348328	c.830C>T:c.680C>T:c.590C>T:c.359C>T	p.Ser277Phe:p.Ser227Phe:p.Ser197Phe:p.Ser120Phe
All	ACVR1C	pLOF plus deleterious missense (5/5); AAF < 1%	2:157587376:T:C	rs774136712	missense (5/5)	1.1643e-06	ENST00000243349:ENST00000335450:ENST00000348328	c.115A>G:c.115A>G:c.115A>G	p.Thr39Ala:p.Thr39Ala:p.Thr39Ala
All	ACVR1C	pLOF plus deleterious missense (5/5); AAF < 1%	2:157587381:T:G		missense (5/5)	1.1643e-06	ENST00000243349:ENST00000335450:ENST00000348328	c.110A>C:c.110A>C:c.110A>C	p.Asn37Thr:p.Asn37Thr:p.Asn37Thr
All	ACVR1C	pLOF plus deleterious missense (5/5); AAF < 1%	2:157550255:C:T	rs1187846687	missense (5/5)	4.34191e-05	ENST00000243349:ENST00000409680:ENST00000335450	c.682G>A:c.532G>A:c.442G>A	p.Asp228Asn:p.Asp178Asn:p.Asp148Asn
All	ACVR1C	pLOF plus deleterious missense (5/5); AAF < 1%	2:157544593:T:G		missense (5/5)	1.16493e-06	ENST00000243349:ENST00000409680:ENST00000335450:ENST00000348328	c.795A>C:c.645A>C:c.555A>C:c.324A>C	p.Gln265His:p.Gln215His:p.Gln185His:p.Gln108His
All	ACVR1C	pLOF plus deleterious missense (5/5); AAF < 1%	2:157542839:C:T		missense (5/5)	4.94315e-05	ENST00000243349:ENST00000409680:ENST00000335450:ENST00000348328	c.967G>A:c.817G>A:c.727G>A:c.496G>A	p.Asp323Asn:p.Asp273Asn:p.Asp243Asn:p.Asp166Asn
All	ACVR1C	pLOF plus deleterious missense (5/5); AAF < 1%	2:157544445:C:T		missense (5/5)	3.61826e-06	ENST00000243349:ENST00000409680:ENST00000335450:ENST00000348328	c.943G>A:c.793G>A:c.703G>A:c.472G>A	p.Gly315Ser:p.Gly265Ser:p.Gly235Ser:p.Gly158Ser
All	ACVR1C	pLOF plus deleterious missense (5/5); AAF < 1%	2:157538665:C:A	rs1364553160	missense (5/5)	1.08548e-05	ENST00000243349:ENST00000409680:ENST00000335450:ENST00000348328	c.1264G>T:c.1114G>T:c.1024G>T:c.793G>T	p.Val422Leu:p.Val372Leu:p.Val342Leu:p.Val265Leu
All	ACVR1C	pLOF plus deleterious missense (5/5); AAF < 1%	2:157550362:G:T		missense (5/5)	2.3286e-06	ENST00000243349:ENST00000409680:ENST00000335450	c.575C>A:c.425C>A:c.335C>A	p.Ala192Glu:p.Ala142Glu:p.Ala112Glu
All	ACVR1C	pLOF plus deleterious missense (5/5); AAF < 1%	2:157544600:C:A		missense (5/5)	0.000827815	ENST00000243349:ENST00000409680:ENST00000335450:ENST00000348328	c.788G>T:c.638G>T:c.548G>T:c.317G>T	p.Trp263Leu:p.Trp213Leu:p.Trp183Leu:p.Trp106Leu
All	ACVR1C	pLOF plus deleterious missense (5/5); AAF < 1%	2:157550358:C:G		missense (5/5)	3.4929e-06	ENST00000243349:ENST00000409680:ENST00000335450	c.579G>C:c.429G>C:c.339G>C	p.Arg193Ser:p.Arg143Ser:p.Arg113Ser
All	ACVR1C	pLOF plus deleterious missense (5/5); AAF < 1%	2:157550356:G:A	rs758359984	missense (5/5)	1.76171e-05	ENST00000243349:ENST00000409680:ENST00000335450	c.581C>T:c.431C>T:c.341C>T	p.Thr194Met:p.Thr144Met:p.Thr114Met
All	ACVR1C	pLOF plus deleterious missense (5/5); AAF < 1%	2:157550326:C:T	rs371462766	missense (5/5)	1.1643e-06	ENST00000243349:ENST00000409680:ENST00000335450	c.611G>A:c.461G>A:c.371G>A	p.Gly204Asp:p.Gly154Asp:p.Gly124Asp
All	ACVR1C	pLOF plus deleterious missense (5/5); AAF < 1%	2:157534043:C:G	rs1029103338	missense (5/5)	0.000226963	ENST00000243349:ENST00000409680:ENST00000335450:ENST00000348328	c.1357G>C:c.1207G>C:c.1117G>C:c.886G>C	p.Ala453Pro:p.Ala403Pro:p.Ala373Pro:p.Ala296Pro
All	ACVR1C	pLOF plus deleterious missense (5/5); AAF < 1%	2:157533959:T:C		missense (5/5)	3.61826e-06	ENST00000243349:ENST00000409680:ENST00000335450:ENST00000348328	c.1441A>G:c.1291A>G:c.1201A>G:c.970A>G	p.Thr481Ala:p.Thr431Ala:p.Thr401Ala:p.Thr324Ala
All	ACVR1C	pLOF plus deleterious missense (5/5); AAF < 1%	2:157542841:C:T	rs140880427	missense (5/5)	1.76171e-06	ENST00000243349:ENST00000409680:ENST00000335450:ENST00000348328	c.965G>A:c.815G>A:c.725G>A:c.494G>A	p.Arg322Gln:p.Arg272Gln:p.Arg242Gln:p.Arg165Gln
All	ACVR1C	pLOF plus deleterious missense (5/5); AAF < 1%	2:157550389:A:G		missense (5/5)	7.23652e-06	ENST00000243349:ENST00000409680:ENST00000335450	c.548T>C:c.398T>C:c.308T>C	p.Leu183Pro:p.Leu133Pro:p.Leu103Pro
All	ACVR1C	pLOF plus deleterious missense (5/5); AAF < 1%	2:157556119:T:C		missense (5/5)	5.58784e-05	ENST00000243349:ENST00000409680	c.518A>G:c.368A>G	p.Asp173Gly:p.Asp123Gly
All	ACVR1C	pLOF plus deleterious missense (5/5); AAF < 1%	2:157538626:C:T		missense (5/5)	1.1643e-06	ENST00000243349:ENST00000409680:ENST00000335450:ENST00000348328	c.1303G>A:c.1153G>A:c.1063G>A:c.832G>A	p.Val435Ile:p.Val385Ile:p.Val355Ile:p.Val278Ile
All	ACVR1C	pLOF plus deleterious missense (5/5); AAF < 1%	2:157587267:C:G		missense (5/5)	2.3286e-06	ENST00000243349:ENST00000409680:ENST00000335450:ENST00000348328	c.224G>C:c.74G>C:c.224G>C:c.224G>C	p.Cys75Ser:p.Cys25Ser:p.Cys75Ser:p.Cys75Ser
All	ACVR1C	pLOF plus deleterious missense (5/5); AAF < 1%	2:157538646:A:G	rs147058339	missense (5/5)	2.32861e-05	ENST00000243349:ENST00000409680:ENST00000335450:ENST00000348328	c.1283T>C:c.1133T>C:c.1043T>C:c.812T>C	p.Ile428Thr:p.Ile378Thr:p.Ile348Thr:p.Ile271Thr
All	ACVR1C	pLOF plus deleterious missense (5/5); AAF < 1%	2:157541161:G:C	rs374677932	missense (5/5)	1.16431e-06	ENST00000243349:ENST00000409680:ENST00000335450:ENST00000348328	c.1154C>G:c.1004C>G:c.914C>G:c.683C>G	p.Ser385Cys:p.Ser335Cys:p.Ser305Cys:p.Ser228Cys
All	ACVR1C	pLOF plus deleterious missense (5/5); AAF < 1%	2:157533979:G:C	rs1014909775	missense (5/5)	6.98581e-06	ENST00000243349:ENST00000409680:ENST00000335450:ENST00000348328	c.1421C>G:c.1271C>G:c.1181C>G:c.950C>G	p.Thr474Ser:p.Thr424Ser:p.Thr394Ser:p.Thr317Ser
All	ACVR1C	pLOF plus deleterious missense (5/5); AAF < 1%	2:157542785:C:T	rs1458679851	missense (5/5)	5.82151e-06	ENST00000243349:ENST00000409680:ENST00000335450:ENST00000348328	c.1021G>A:c.871G>A:c.781G>A:c.550G>A	p.Asp341Asn:p.Asp291Asn:p.Asp261Asn:p.Asp184Asn
All	ACVR1C	pLOF plus deleterious missense (5/5); AAF < 1%	2:157587380:G:C		missense (5/5)	3.61826e-06	ENST00000243349:ENST00000335450:ENST00000348328	c.111C>G:c.111C>G:c.111C>G	p.Asn37Lys:p.Asn37Lys:p.Asn37Lys
All	ACVR1C	pLOF plus deleterious missense (5/5); AAF < 1%	2:157550368:G:T		missense (5/5)	1.1643e-06	ENST00000243349:ENST00000409680:ENST00000335450	c.569C>A:c.419C>A:c.329C>A	p.Thr190Lys:p.Thr140Lys:p.Thr110Lys
All	ACVR1C	pLOF plus deleterious missense (5/5); AAF < 1%	2:157544471:A:G		missense (5/5)	3.61826e-06	ENST00000243349:ENST00000409680:ENST00000335450:ENST00000348328	c.917T>C:c.767T>C:c.677T>C:c.446T>C	p.Leu306Pro:p.Leu256Pro:p.Leu226Pro:p.Leu149Pro
All	ACVR1C	pLOF plus deleterious missense (5/5); AAF < 1%	2:157544468:T:G		missense (5/5)	1.1643e-06	ENST00000243349:ENST00000409680:ENST00000335450:ENST00000348328	c.920A>C:c.770A>C:c.680A>C:c.449A>C	p.His307Pro:p.His257Pro:p.His227Pro:p.His150Pro
All	ACVR1C	pLOF plus deleterious missense (5/5); AAF < 1%	2:157556125:A:G		missense (5/5)	1.1643e-06	ENST00000243349:ENST00000409680	c.512T>C:c.362T>C	p.Ile171Thr:p.Ile121Thr
All	ACVR1C	pLOF plus deleterious missense (5/5); AAF < 1%	2:157544504:A:G		missense (5/5)	1.1643e-06	ENST00000243349:ENST00000409680:ENST00000335450:ENST00000348328	c.884T>C:c.734T>C:c.644T>C:c.413T>C	p.Leu295Pro:p.Leu245Pro:p.Leu215Pro:p.Leu138Pro
All	ACVR1C	pLOF plus deleterious missense (5/5); AAF < 1%	2:157541131:C:T		missense (5/5)	3.61826e-06	ENST00000243349:ENST00000409680:ENST00000335450:ENST00000348328	c.1184G>A:c.1034G>A:c.944G>A:c.713G>A	p.Gly395Asp:p.Gly345Asp:p.Gly315Asp:p.Gly238Asp
All	ACVR1C	pLOF plus deleterious missense (5/5); AAF < 1%	2:157550378:C:T		missense (5/5)	2.3286e-06	ENST00000243349:ENST00000409680:ENST00000335450	c.559G>A:c.409G>A:c.319G>A	p.Val187Ile:p.Val137Ile:p.Val107Ile
All	ACVR1C	pLOF plus deleterious missense (5/5); AAF < 1%	2:157544450:G:A		missense (5/5)	5.58784e-05	ENST00000243349:ENST00000409680:ENST00000335450:ENST00000348328	c.938C>T:c.788C>T:c.698C>T:c.467C>T	p.Thr313Ile:p.Thr263Ile:p.Thr233Ile:p.Thr156Ile
All	ACVR1C	pLOF plus deleterious missense (5/5); AAF < 1%	2:157544562:C:T		missense (5/5)	3.61826e-06	ENST00000243349:ENST00000409680:ENST00000335450:ENST00000348328	c.826G>A:c.676G>A:c.586G>A:c.355G>A	p.Gly276Ser:p.Gly226Ser:p.Gly196Ser:p.Gly119Ser
All	ACVR1C	pLOF plus deleterious missense (5/5); AAF < 1%	2:157534034:C:A		missense (5/5)	1.1643e-06	ENST00000243349:ENST00000409680:ENST00000335450:ENST00000348328	c.1366G>T:c.1216G>T:c.1126G>T:c.895G>T	p.Val456Phe:p.Val406Phe:p.Val376Phe:p.Val299Phe
All	ACVR1C	pLOF plus deleterious missense (5/5); AAF < 1%	2:157538682:A:G		missense (5/5)	1.1643e-06	ENST00000243349:ENST00000409680:ENST00000335450:ENST00000348328	c.1247T>C:c.1097T>C:c.1007T>C:c.776T>C	p.Leu416Ser:p.Leu366Ser:p.Leu336Ser:p.Leu259Ser
All	ACVR1C	pLOF plus deleterious missense (5/5); AAF < 1%	2:157550368:G:A		missense (5/5)	1.1643e-06	ENST00000243349:ENST00000409680:ENST00000335450	c.569C>T:c.419C>T:c.329C>T	p.Thr190Ile:p.Thr140Ile:p.Thr110Ile
All	ACVR1C	pLOF plus deleterious missense (5/5); AAF < 1%	2:157541156:T:C		missense (5/5)	1.1643e-06	ENST00000243349:ENST00000409680:ENST00000335450:ENST00000348328	c.1159A>G:c.1009A>G:c.919A>G:c.688A>G	p.Lys387Glu:p.Lys337Glu:p.Lys307Glu:p.Lys230Glu
All	ACVR1C	pLOF plus deleterious missense (5/5); AAF < 1%	2:157544586:G:C		missense (5/5)	1.08548e-05	ENST00000243349:ENST00000409680:ENST00000335450:ENST00000348328	c.802C>G:c.652C>G:c.562C>G:c.331C>G	p.Leu268Val:p.Leu218Val:p.Leu188Val:p.Leu111Val
All	ACVR1C	pLOF plus deleterious missense (5/5); AAF < 1%	2:157542810:T:G	rs1381530104	missense (5/5)	2.3286e-06	ENST00000243349:ENST00000409680:ENST00000335450:ENST00000348328	c.996A>C:c.846A>C:c.756A>C:c.525A>C	p.Lys332Asn:p.Lys282Asn:p.Lys252Asn:p.Lys175Asn
All	ACVR1C	pLOF plus deleterious missense (5/5); AAF < 1%	2:157587240:G:T		missense (5/5)	1.1643e-06	ENST00000243349:ENST00000409680:ENST00000335450:ENST00000348328	c.251C>A:c.101C>A:c.251C>A:c.251C>A	p.Thr84Asn:p.Thr34Asn:p.Thr84Asn:p.Thr84Asn
All	ACVR1C	pLOF plus deleterious missense (5/5); AAF < 1%	2:157542851:T:C		missense (5/5)	5.58784e-05	ENST00000243349:ENST00000409680:ENST00000335450:ENST00000348328	c.955A>G:c.805A>G:c.715A>G:c.484A>G	p.Ile319Val:p.Ile269Val:p.Ile239Val:p.Ile162Val
All	ACVR1C	pLOF plus deleterious missense (5/5); AAF < 1%	2:157538681:C:G		missense (5/5)	3.4632e-05	ENST00000243349:ENST00000409680:ENST00000335450:ENST00000348328	c.1248G>C:c.1098G>C:c.1008G>C:c.777G>C	p.Leu416Phe:p.Leu366Phe:p.Leu336Phe:p.Leu259Phe
All	ACVR1C	pLOF plus deleterious missense (5/5); AAF < 1%	2:157587217:A:G		missense (5/5)	1.1643e-06	ENST00000243349:ENST00000409680:ENST00000335450:ENST00000348328	c.274T>C:c.124T>C:c.274T>C:c.274T>C	p.Cys92Arg:p.Cys42Arg:p.Cys92Arg:p.Cys92Arg
All	ACVR1C	pLOF plus deleterious missense (5/5); AAF < 1%	2:157541194:A:T		missense (5/5)	2.3286e-06	ENST00000243349:ENST00000409680:ENST00000335450:ENST00000348328	c.1121T>A:c.971T>A:c.881T>A:c.650T>A	p.Leu374His:p.Leu324His:p.Leu294His:p.Leu217His
All	ACVR1C	pLOF plus deleterious missense (5/5); AAF < 1%	2:157550295:C:G		missense (5/5)	2.89461e-05	ENST00000243349:ENST00000409680:ENST00000335450	c.642G>C:c.492G>C:c.402G>C	p.Trp214Cys:p.Trp164Cys:p.Trp134Cys
All	ACVR1C	pLOF plus deleterious missense (5/5); AAF < 1%	2:157544487:T:C	rs569646598	missense (5/5)	6.74295e-06	ENST00000243349:ENST00000409680:ENST00000335450:ENST00000348328	c.901A>G:c.751A>G:c.661A>G:c.430A>G	p.Ser301Gly:p.Ser251Gly:p.Ser221Gly:p.Ser144Gly
All	ACVR1C	pLOF plus deleterious missense (5/5); AAF < 1%	2:157538607:C:T	rs771611279	missense (5/5)	1.1643e-05	ENST00000243349:ENST00000409680:ENST00000335450:ENST00000348328	c.1322G>A:c.1172G>A:c.1082G>A:c.851G>A	p.Arg441Gln:p.Arg391Gln:p.Arg361Gln:p.Arg284Gln
All	ACVR1C	pLOF plus deleterious missense (5/5); AAF < 1%	2:157587192:G:T		missense (5/5)	2.3286e-06	ENST00000243349:ENST00000409680:ENST00000335450:ENST00000348328	c.299C>A:c.149C>A:c.299C>A:c.299C>A	p.Pro100Gln:p.Pro50Gln:p.Pro100Gln:p.Pro100Gln
All	ACVR1C	pLOF plus deleterious missense (5/5); AAF < 1%	2:157544570:T:G		missense (5/5)	1.1643e-06	ENST00000243349:ENST00000409680:ENST00000335450:ENST00000348328	c.818A>C:c.668A>C:c.578A>C:c.347A>C	p.His273Pro:p.His223Pro:p.His193Pro:p.His116Pro
All	ACVR1C	pLOF plus deleterious missense (5/5); AAF < 1%	2:157534010:A:T	rs748155729	missense (5/5)	5.45474e-06	ENST00000243349:ENST00000409680:ENST00000335450:ENST00000348328	c.1390T>A:c.1240T>A:c.1150T>A:c.919T>A	p.Cys464Ser:p.Cys414Ser:p.Cys384Ser:p.Cys307Ser
All	ACVR1C	pLOF plus deleterious missense (5/5); AAF < 1%	2:157544475:G:A	rs769962260	missense (5/5)	2.3286e-06	ENST00000243349:ENST00000409680:ENST00000335450:ENST00000348328	c.913C>T:c.763C>T:c.673C>T:c.442C>T	p.His305Tyr:p.His255Tyr:p.His225Tyr:p.His148Tyr
All	ACVR1C	pLOF plus deleterious missense (5/5); AAF < 1%	2:157550200:T:C		missense (5/5)	1.7316e-05	ENST00000243349:ENST00000409680:ENST00000335450	c.737A>G:c.587A>G:c.497A>G	p.His246Arg:p.His196Arg:p.His166Arg
All	ACVR1C	pLOF plus deleterious missense (5/5); AAF < 1%	2:157541161:G:T		missense (5/5)	3.61826e-06	ENST00000243349:ENST00000409680:ENST00000335450:ENST00000348328	c.1154C>A:c.1004C>A:c.914C>A:c.683C>A	p.Ser385Tyr:p.Ser335Tyr:p.Ser305Tyr:p.Ser228Tyr
All	ACVR1C	pLOF plus deleterious missense (5/5); AAF < 1%	2:157587306:G:C		missense (5/5)	1.16431e-06	ENST00000243349:ENST00000409680:ENST00000335450:ENST00000348328	c.185C>G:c.35C>G:c.185C>G:c.185C>G	p.Ser62Cys:p.Ser12Cys:p.Ser62Cys:p.Ser62Cys
All	ACVR1C	pLOF plus deleterious missense (5/5); AAF < 1%	2:157538649:G:A	rs1329691825	missense (5/5)	7.63664e-06	ENST00000243349:ENST00000409680:ENST00000335450:ENST00000348328	c.1280C>T:c.1130C>T:c.1040C>T:c.809C>T	p.Ser427Leu:p.Ser377Leu:p.Ser347Leu:p.Ser270Leu
All	ACVR1C	pLOF plus deleterious missense (5/5); AAF < 1%	2:157550290:C:T		missense (5/5)	3.4929e-06	ENST00000243349:ENST00000409680:ENST00000335450	c.647G>A:c.497G>A:c.407G>A	p.Gly216Glu:p.Gly166Glu:p.Gly136Glu
All	ACVR1C	pLOF plus deleterious missense (5/5); AAF < 1%	2:157534044:C:A		splice_acceptor	2.3286e-06	ENST00000243349:ENST00000409680:ENST00000335450:ENST00000348328	c.1357-1G>T:c.1207-1G>T:c.1117-1G>T:c.886-1G>T
All	ACVR1C	pLOF plus deleterious missense (5/5); AAF < 1%	2:157556091:A:AC		splice_donor	1.1643e-06	ENST00000243349:ENST00000409680	c.544+1_544+2insG:c.394+1_394+2insG
All	ACVR1C	pLOF plus deleterious missense (5/5); AAF < 1%	2:157597358:G:A	rs971680931	splice_donor	9.88631e-05	ENST00000409680	c.-78+2C>T
All	ACVR1C	pLOF plus deleterious missense (5/5); AAF < 1%	2:157544443:A:G		splice_donor	5.82151e-06	ENST00000243349:ENST00000409680:ENST00000335450:ENST00000348328	c.943+2T>C:c.793+2T>C:c.703+2T>C:c.472+2T>C
All	ACVR1C	pLOF plus deleterious missense (5/5); AAF < 1%	2:157587340:T:C	rs1420455920	start_lost	1.1643e-06	ENST00000409680	c.1A>G	p.Met1?
All	ACVR1C	pLOF plus deleterious missense (5/5); AAF < 1%	2:157628642:C:T	rs775363840	start_lost	1.1643e-06	ENST00000243349:ENST00000335450:ENST00000348328	c.3G>A:c.3G>A:c.3G>A	p.Met1?:p.Met1?:p.Met1?
All	ACVR1C	pLOF plus deleterious missense (5/5); AAF < 1%	2:157538608:G:A	rs775081249	stop_gained	8.15015e-06	ENST00000243349:ENST00000409680:ENST00000335450:ENST00000348328	c.1321C>T:c.1171C>T:c.1081C>T:c.850C>T	p.Arg441*:p.Arg391*:p.Arg361*:p.Arg284*
All	ACVR1C	pLOF plus deleterious missense (5/5); AAF < 1%	2:157542842:G:A	rs373961422	stop_gained	8.80855e-06	ENST00000243349:ENST00000409680:ENST00000335450:ENST00000348328	c.964C>T:c.814C>T:c.724C>T:c.493C>T	p.Arg322*:p.Arg272*:p.Arg242*:p.Arg165*
All	ACVR1C	pLOF plus deleterious missense (5/5); AAF < 1%	2:157550204:G:A		stop_gained	3.61826e-06	ENST00000243349:ENST00000409680:ENST00000335450	c.733C>T:c.583C>T:c.493C>T	p.Arg245*:p.Arg195*:p.Arg165*
All	ACVR1C	pLOF plus deleterious missense (5/5); AAF < 1%	2:157587396:A:T	rs752436816	stop_gained	4.36379e-06	ENST00000243349:ENST00000335450:ENST00000348328	c.95T>A:c.95T>A:c.95T>A	p.Leu32*:p.Leu32*:p.Leu32*
All	ACVR1C	pLOF plus deleterious missense (5/5); AAF < 1%	2:157541153:G:A		stop_gained	1.28073e-05	ENST00000243349:ENST00000409680:ENST00000335450:ENST00000348328	c.1162C>T:c.1012C>T:c.922C>T:c.691C>T	p.Arg388*:p.Arg338*:p.Arg308*:p.Arg231*
All	ACVR1C	pLOF plus deleterious missense (5/5); AAF < 1%	2:157544599:C:T		stop_gained	1.1643e-06	ENST00000243349:ENST00000409680:ENST00000335450:ENST00000348328	c.789G>A:c.639G>A:c.549G>A:c.318G>A	p.Trp263*:p.Trp213*:p.Trp183*:p.Trp106*
All	ACVR1C	pLOF plus deleterious missense (5/5); AAF < 1%	2:157538686:G:A		stop_gained	3.4929e-06	ENST00000243349:ENST00000409680:ENST00000335450:ENST00000348328	c.1243C>T:c.1093C>T:c.1003C>T:c.772C>T	p.Gln415*:p.Gln365*:p.Gln335*:p.Gln258*
All	ACVR1C	pLOF plus deleterious missense (5/5); AAF < 1%	2:157556222:G:A		stop_gained	3.61826e-06	ENST00000243349:ENST00000409680	c.415C>T:c.265C>T	p.Arg139*:p.Arg89*
All	ACVR1C	pLOF plus deleterious missense (5/5); AAF < 1%	2:157544595:G:A		stop_gained	1.1643e-06	ENST00000243349:ENST00000409680:ENST00000335450:ENST00000348328	c.793C>T:c.643C>T:c.553C>T:c.322C>T	p.Gln265*:p.Gln215*:p.Gln185*:p.Gln108*
All	ACVR1C	pLOF plus deleterious missense (5/5); AAF < 1%	2:157542795:A:T		stop_gained	3.61826e-06	ENST00000243349:ENST00000409680:ENST00000335450:ENST00000348328	c.1011T>A:c.861T>A:c.771T>A:c.540T>A	p.Cys337*:p.Cys287*:p.Cys257*:p.Cys180*
All	ACVR1C	pLOF plus deleterious missense (5/5); AAF < 1%	2:157534037:G:A	rs368036845	stop_gained	5.0293e-06	ENST00000243349:ENST00000409680:ENST00000335450:ENST00000348328	c.1363C>T:c.1213C>T:c.1123C>T:c.892C>T	p.Arg455*:p.Arg405*:p.Arg375*:p.Arg298*
All	ACVR1C	pLOF plus deleterious missense (5/5); AAF < 1%	2:157533920:A:G		stop_lost	1.7316e-05	ENST00000243349:ENST00000409680:ENST00000335450:ENST00000348328	c.1480T>C:c.1330T>C:c.1240T>C:c.1009T>C	p.Ter494Glnext*?:p.Ter444Glnext*?:p.Ter414Glnext*?:p.Ter337Glnext*?
All	AIFM2	pLOF plus deleterious missense (1/5); AAF < 1%	10:70123512:TG:T	rs1332585528	frameshift	1.1643e-06	ENST00000307864:ENST00000373248:ENST00000613322	c.186delC:c.186delC:c.186delC	p.Lys64fs:p.Lys64fs:p.Lys64fs
All	AIFM2	pLOF plus deleterious missense (1/5); AAF < 1%	10:70115096:GC:G		frameshift	1.1643e-06	ENST00000307864:ENST00000373248:ENST00000613322	c.793delG:c.793delG:c.793delG	p.Ala265fs:p.Ala265fs:p.Ala265fs
All	AIFM2	pLOF plus deleterious missense (1/5); AAF < 1%	10:70115030:GCA:G		frameshift	3.4929e-06	ENST00000307864:ENST00000373248:ENST00000613322	c.858_859delTG:c.858_859delTG:c.858_859delTG	p.Ala287fs:p.Ala287fs:p.Ala287fs
All	AIFM2	pLOF plus deleterious missense (1/5); AAF < 1%	10:70120514:TCAGGATA:T		frameshift	4.65725e-06	ENST00000307864:ENST00000373248:ENST00000613322	c.493_499delTATCCTG:c.493_499delTATCCTG:c.493_499delTATCCTG	p.Tyr165fs:p.Tyr165fs:p.Tyr165fs
All	AIFM2	pLOF plus deleterious missense (1/5); AAF < 1%	10:70120523:T:TCTCAC		frameshift	4.65721e-06	ENST00000307864:ENST00000373248:ENST00000613322	c.490_491insGTGAG:c.490_491insGTGAG:c.490_491insGTGAG	p.Glu164fs:p.Glu164fs:p.Glu164fs
All	AIFM2	pLOF plus deleterious missense (1/5); AAF < 1%	10:70115023:C:CA		frameshift	1.69911e-05	ENST00000307864:ENST00000373248:ENST00000613322	c.866dupT:c.866dupT:c.866dupT	p.Arg290fs:p.Arg290fs:p.Arg290fs
All	AIFM2	pLOF plus deleterious missense (1/5); AAF < 1%	10:70123490:GA:G		frameshift	1.8092e-05	ENST00000307864:ENST00000373248:ENST00000613322	c.208delT:c.208delT:c.208delT	p.Ser70fs:p.Ser70fs:p.Ser70fs
All	AIFM2	pLOF plus deleterious missense (1/5); AAF < 1%	10:70114270:AG:A		frameshift	1.1643e-06	ENST00000307864:ENST00000373248:ENST00000613322	c.1029delC:c.1029delC:c.1029delC	p.Phe344fs:p.Phe344fs:p.Phe344fs
All	AIFM2	pLOF plus deleterious missense (1/5); AAF < 1%	10:70120506:CCT:C	rs1208104273	frameshift	1.1643e-06	ENST00000307864:ENST00000373248:ENST00000613322	c.506_507delAG:c.506_507delAG:c.506_507delAG	p.Glu169fs:p.Glu169fs:p.Glu169fs
All	AIFM2	pLOF plus deleterious missense (1/5); AAF < 1%	10:70123980:GA:G		frameshift	5.58784e-05	ENST00000307864:ENST00000373248:ENST00000613322	c.104delT:c.104delT:c.104delT	p.Val35fs:p.Val35fs:p.Val35fs
All	AIFM2	pLOF plus deleterious missense (1/5); AAF < 1%	10:70123435:CTTCAG:C	rs1179315595	frameshift	1.4473e-05	ENST00000307864:ENST00000373248:ENST00000613322	c.259_263delCTGAA:c.259_263delCTGAA:c.259_263delCTGAA	p.Leu87fs:p.Leu87fs:p.Leu87fs
All	AIFM2	pLOF plus deleterious missense (1/5); AAF < 1%	10:70114246:GAA:G		frameshift	1.16445e-06	ENST00000307864:ENST00000373248:ENST00000613322	c.1052_1053delTT:c.1052_1053delTT:c.1052_1053delTT	p.Val351fs:p.Val351fs:p.Val351fs
All	AIFM2	pLOF plus deleterious missense (1/5); AAF < 1%	10:70124031:AC:A		frameshift	1.1643e-06	ENST00000307864:ENST00000373248:ENST00000613322	c.53delG:c.53delG:c.53delG	p.Gly18fs:p.Gly18fs:p.Gly18fs
All	AIFM2	pLOF plus deleterious missense (1/5); AAF < 1%	10:70120580:A:ATGAACCG		frameshift	3.61826e-06	ENST00000307864:ENST00000373248:ENST00000613322	c.427_433dupCGGTTCA:c.427_433dupCGGTTCA:c.427_433dupCGGTTCA	p.Ile145fs:p.Ile145fs:p.Ile145fs
All	AIFM2	pLOF plus deleterious missense (1/5); AAF < 1%	10:70115040:C:CA		frameshift	1.1643e-06	ENST00000307864:ENST00000373248:ENST00000613322	c.849dupT:c.849dupT:c.849dupT	p.Gly284fs:p.Gly284fs:p.Gly284fs
All	AIFM2	pLOF plus deleterious missense (1/5); AAF < 1%	10:70124025:GC:G		frameshift	1.1643e-06	ENST00000307864:ENST00000373248:ENST00000613322	c.59delG:c.59delG:c.59delG	p.Gly20fs:p.Gly20fs:p.Gly20fs
All	AIFM2	pLOF plus deleterious missense (1/5); AAF < 1%	10:70117915:AGT:A		frameshift	1.1643e-06	ENST00000307864:ENST00000373248:ENST00000613322	c.511_512delAC:c.511_512delAC:c.511_512delAC	p.Thr171fs:p.Thr171fs:p.Thr171fs
All	AIFM2	pLOF plus deleterious missense (1/5); AAF < 1%	10:70116732:T:TA		frameshift	5.06575e-05	ENST00000307864:ENST00000373248:ENST00000613322	c.658dupT:c.658dupT:c.658dupT	p.Tyr220fs:p.Tyr220fs:p.Tyr220fs
All	AIFM2	pLOF plus deleterious missense (1/5); AAF < 1%	10:70123961:T:G	rs747625476	missense (1/5)	6.92641e-05	ENST00000307864:ENST00000373248:ENST00000613322	c.124A>C:c.124A>C:c.124A>C	p.Met42Leu:p.Met42Leu:p.Met42Leu
All	AIFM2	pLOF plus deleterious missense (1/5); AAF < 1%	10:70116721:T:G		missense (1/5)	1.1643e-06	ENST00000307864:ENST00000373248:ENST00000613322	c.670A>C:c.670A>C:c.670A>C	p.Ile224Leu:p.Ile224Leu:p.Ile224Leu
All	AIFM2	pLOF plus deleterious missense (1/5); AAF < 1%	10:70120593:G:T	rs770003418	missense (1/5)	1.7316e-05	ENST00000307864:ENST00000373248:ENST00000613322	c.421C>A:c.421C>A:c.421C>A	p.Arg141Ser:p.Arg141Ser:p.Arg141Ser
All	AIFM2	pLOF plus deleterious missense (1/5); AAF < 1%	10:70123999:T:C		missense (1/5)	1.08548e-05	ENST00000307864:ENST00000373248:ENST00000613322	c.86A>G:c.86A>G:c.86A>G	p.Gln29Arg:p.Gln29Arg:p.Gln29Arg
All	AIFM2	pLOF plus deleterious missense (1/5); AAF < 1%	10:70115090:C:G		missense (1/5)	1.1643e-06	ENST00000307864:ENST00000373248:ENST00000613322	c.800G>C:c.800G>C:c.800G>C	p.Arg267Thr:p.Arg267Thr:p.Arg267Thr
All	AIFM2	pLOF plus deleterious missense (1/5); AAF < 1%	10:70121136:T:C	rs1196426592	missense (1/5)	4.42435e-05	ENST00000307864:ENST00000373248:ENST00000613322	c.370A>G:c.370A>G:c.370A>G	p.Ser124Gly:p.Ser124Gly:p.Ser124Gly
All	AIFM2	pLOF plus deleterious missense (1/5); AAF < 1%	10:70123910:T:C		missense (1/5)	2.3286e-06	ENST00000307864:ENST00000373248:ENST00000613322	c.175A>G:c.175A>G:c.175A>G	p.Thr59Ala:p.Thr59Ala:p.Thr59Ala
All	AIFM2	pLOF plus deleterious missense (1/5); AAF < 1%	10:70117887:C:T	rs755692325	missense (1/5)	3.61826e-06	ENST00000307864:ENST00000373248:ENST00000613322	c.541G>A:c.541G>A:c.541G>A	p.Asp181Asn:p.Asp181Asn:p.Asp181Asn
All	AIFM2	pLOF plus deleterious missense (1/5); AAF < 1%	10:70114979:A:T		missense (1/5)	1.1643e-06	ENST00000307864:ENST00000373248:ENST00000613322	c.911T>A:c.911T>A:c.911T>A	p.Ile304Asn:p.Ile304Asn:p.Ile304Asn
All	AIFM2	pLOF plus deleterious missense (1/5); AAF < 1%	10:70116729:C:T	rs143261580	missense (1/5)	5.37655e-05	ENST00000307864:ENST00000373248:ENST00000613322	c.662G>A:c.662G>A:c.662G>A	p.Arg221Gln:p.Arg221Gln:p.Arg221Gln
All	AIFM2	pLOF plus deleterious missense (1/5); AAF < 1%	10:70115082:C:T	rs773201445	missense (1/5)	3.27284e-06	ENST00000307864:ENST00000373248:ENST00000613322	c.808G>A:c.808G>A:c.808G>A	p.Glu270Lys:p.Glu270Lys:p.Glu270Lys
All	AIFM2	pLOF plus deleterious missense (1/5); AAF < 1%	10:70123474:G:C	rs751677920	missense (1/5)	0.00068089	ENST00000307864:ENST00000373248:ENST00000613322	c.225C>G:c.225C>G:c.225C>G	p.Asp75Glu:p.Asp75Glu:p.Asp75Glu
All	AIFM2	pLOF plus deleterious missense (1/5); AAF < 1%	10:70123909:G:A	rs373921689	missense (1/5)	3.4929e-06	ENST00000307864:ENST00000373248:ENST00000613322	c.176C>T:c.176C>T:c.176C>T	p.Thr59Ile:p.Thr59Ile:p.Thr59Ile
All	AIFM2	pLOF plus deleterious missense (1/5); AAF < 1%	10:70114275:C:T	rs776841617	missense (1/5)	6.79643e-06	ENST00000307864:ENST00000373248:ENST00000613322	c.1025G>A:c.1025G>A:c.1025G>A	p.Ser342Asn:p.Ser342Asn:p.Ser342Asn
All	AIFM2	pLOF plus deleterious missense (1/5); AAF < 1%	10:70123472:T:C		missense (1/5)	5.98577e-06	ENST00000307864:ENST00000373248:ENST00000613322	c.227A>G:c.227A>G:c.227A>G	p.Asn76Ser:p.Asn76Ser:p.Asn76Ser
All	AIFM2	pLOF plus deleterious missense (1/5); AAF < 1%	10:70115001:G:A		missense (1/5)	1.1643e-06	ENST00000307864:ENST00000373248:ENST00000613322	c.889C>T:c.889C>T:c.889C>T	p.Leu297Phe:p.Leu297Phe:p.Leu297Phe
All	AIFM2	pLOF plus deleterious missense (1/5); AAF < 1%	10:70114935:G:C	rs1020250487	missense (1/5)	1.1643e-06	ENST00000307864:ENST00000373248:ENST00000613322	c.955C>G:c.955C>G:c.955C>G	p.Gln319Glu:p.Gln319Glu:p.Gln319Glu
All	AIFM2	pLOF plus deleterious missense (1/5); AAF < 1%	10:70114943:C:T	rs750119679	missense (1/5)	2.21353e-05	ENST00000307864:ENST00000373248:ENST00000613322	c.947G>A:c.947G>A:c.947G>A	p.Arg316Gln:p.Arg316Gln:p.Arg316Gln
All	AIFM2	pLOF plus deleterious missense (1/5); AAF < 1%	10:70121204:G:A		missense (1/5)	4.94315e-05	ENST00000307864:ENST00000373248:ENST00000613322	c.302C>T:c.302C>T:c.302C>T	p.Pro101Leu:p.Pro101Leu:p.Pro101Leu
All	AIFM2	pLOF plus deleterious missense (1/5); AAF < 1%	10:70114252:T:G	rs778551581	missense (1/5)	1.1643e-05	ENST00000307864:ENST00000373248:ENST00000613322	c.1048A>C:c.1048A>C:c.1048A>C	p.Met350Leu:p.Met350Leu:p.Met350Leu
All	AIFM2	pLOF plus deleterious missense (1/5); AAF < 1%	10:70116751:C:T	rs1053055944	missense (1/5)	3.61826e-05	ENST00000307864:ENST00000373248:ENST00000613322	c.640G>A:c.640G>A:c.640G>A	p.Glu214Lys:p.Glu214Lys:p.Glu214Lys
All	AIFM2	pLOF plus deleterious missense (1/5); AAF < 1%	10:70120545:T:C	rs139479025	missense (2/5)	0.00255023	ENST00000307864:ENST00000373248:ENST00000613322	c.469A>G:c.469A>G:c.469A>G	p.Met157Val:p.Met157Val:p.Met157Val
All	AIFM2	pLOF plus deleterious missense (1/5); AAF < 1%	10:70114209:C:G		missense (2/5)	8.15011e-06	ENST00000307864:ENST00000373248:ENST00000613322	c.1091G>C:c.1091G>C:c.1091G>C	p.Ser364Thr:p.Ser364Thr:p.Ser364Thr
All	AIFM2	pLOF plus deleterious missense (1/5); AAF < 1%	10:70114293:T:C		missense (2/5)	1.1643e-06	ENST00000307864:ENST00000373248:ENST00000613322	c.1007A>G:c.1007A>G:c.1007A>G	p.Asp336Gly:p.Asp336Gly:p.Asp336Gly
All	AIFM2	pLOF plus deleterious missense (1/5); AAF < 1%	10:70115018:G:T	rs369600556	missense (2/5)	2.50924e-05	ENST00000307864:ENST00000373248:ENST00000613322	c.872C>A:c.872C>A:c.872C>A	p.Thr291Lys:p.Thr291Lys:p.Thr291Lys
All	AIFM2	pLOF plus deleterious missense (1/5); AAF < 1%	10:70123911:C:A		missense (2/5)	1.1643e-06	ENST00000307864:ENST00000373248:ENST00000613322	c.174G>T:c.174G>T:c.174G>T	p.Glu58Asp:p.Glu58Asp:p.Glu58Asp
All	AIFM2	pLOF plus deleterious missense (1/5); AAF < 1%	10:70115109:C:T	rs759180263	missense (2/5)	1.76171e-06	ENST00000307864:ENST00000373248:ENST00000613322	c.781G>A:c.781G>A:c.781G>A	p.Ala261Thr:p.Ala261Thr:p.Ala261Thr
All	AIFM2	pLOF plus deleterious missense (1/5); AAF < 1%	10:70120593:G:A	rs770003418	missense (2/5)	6.16599e-06	ENST00000307864:ENST00000373248:ENST00000613322	c.421C>T:c.421C>T:c.421C>T	p.Arg141Cys:p.Arg141Cys:p.Arg141Cys
All	AIFM2	pLOF plus deleterious missense (1/5); AAF < 1%	10:70114987:G:C		missense (2/5)	4.65738e-06	ENST00000307864:ENST00000373248:ENST00000613322	c.903C>G:c.903C>G:c.903C>G	p.His301Gln:p.His301Gln:p.His301Gln
All	AIFM2	pLOF plus deleterious missense (1/5); AAF < 1%	10:70114257:C:T	rs200384144	missense (2/5)	4.58681e-05	ENST00000307864:ENST00000373248:ENST00000613322	c.1043G>A:c.1043G>A:c.1043G>A	p.Arg348Gln:p.Arg348Gln:p.Arg348Gln
All	AIFM2	pLOF plus deleterious missense (1/5); AAF < 1%	10:70116693:T:A		missense (2/5)	5.82151e-06	ENST00000307864:ENST00000373248:ENST00000613322	c.698A>T:c.698A>T:c.698A>T	p.Glu233Val:p.Glu233Val:p.Glu233Val
All	AIFM2	pLOF plus deleterious missense (1/5); AAF < 1%	10:70115054:T:C	rs772064688	missense (2/5)	1.1643e-06	ENST00000307864:ENST00000373248:ENST00000613322	c.836A>G:c.836A>G:c.836A>G	p.Asn279Ser:p.Asn279Ser:p.Asn279Ser
All	AIFM2	pLOF plus deleterious missense (1/5); AAF < 1%	10:70117866:C:G	rs137970860	missense (2/5)	1.73166e-05	ENST00000307864:ENST00000373248:ENST00000613322	c.562G>C:c.562G>C:c.562G>C	p.Val188Leu:p.Val188Leu:p.Val188Leu
All	AIFM2	pLOF plus deleterious missense (1/5); AAF < 1%	10:70116704:G:C		missense (2/5)	1.1643e-06	ENST00000307864:ENST00000373248:ENST00000613322	c.687C>G:c.687C>G:c.687C>G	p.Asp229Glu:p.Asp229Glu:p.Asp229Glu
All	AIFM2	pLOF plus deleterious missense (1/5); AAF < 1%	10:70120556:G:A	rs1245045645	missense (2/5)	1.1643e-06	ENST00000307864:ENST00000373248:ENST00000613322	c.458C>T:c.458C>T:c.458C>T	p.Ala153Val:p.Ala153Val:p.Ala153Val
All	AIFM2	pLOF plus deleterious missense (1/5); AAF < 1%	10:70117845:T:C	rs373354987	missense (2/5)	1.1643e-06	ENST00000307864:ENST00000373248:ENST00000613322	c.583A>G:c.583A>G:c.583A>G	p.Ile195Val:p.Ile195Val:p.Ile195Val
All	AIFM2	pLOF plus deleterious missense (1/5); AAF < 1%	10:70116739:T:G	rs778913225	missense (2/5)	1.51369e-05	ENST00000307864:ENST00000373248:ENST00000613322	c.652A>C:c.652A>C:c.652A>C	p.Asn218His:p.Asn218His:p.Asn218His
All	AIFM2	pLOF plus deleterious missense (1/5); AAF < 1%	10:70114329:C:T	rs142016168	missense (2/5)	0.000348345	ENST00000307864:ENST00000373248:ENST00000613322	c.971G>A:c.971G>A:c.971G>A	p.Gly324Asp:p.Gly324Asp:p.Gly324Asp
All	AIFM2	pLOF plus deleterious missense (1/5); AAF < 1%	10:70123407:C:T	rs139590841	missense (2/5)	9.51984e-06	ENST00000307864:ENST00000373248:ENST00000613322	c.292G>A:c.292G>A:c.292G>A	p.Glu98Lys:p.Glu98Lys:p.Glu98Lys
All	AIFM2	pLOF plus deleterious missense (1/5); AAF < 1%	10:70117859:T:C		missense (2/5)	7.23652e-06	ENST00000307864:ENST00000373248:ENST00000613322	c.569A>G:c.569A>G:c.569A>G	p.Gln190Arg:p.Gln190Arg:p.Gln190Arg
All	AIFM2	pLOF plus deleterious missense (1/5); AAF < 1%	10:70123466:C:T	rs1222568105	missense (2/5)	3.4929e-06	ENST00000307864:ENST00000373248:ENST00000613322	c.233G>A:c.233G>A:c.233G>A	p.Arg78Gln:p.Arg78Gln:p.Arg78Gln
All	AIFM2	pLOF plus deleterious missense (1/5); AAF < 1%	10:70114962:C:A		missense (2/5)	1.16441e-06	ENST00000307864:ENST00000373248:ENST00000613322	c.928G>T:c.928G>T:c.928G>T	p.Val310Phe:p.Val310Phe:p.Val310Phe
All	AIFM2	pLOF plus deleterious missense (1/5); AAF < 1%	10:70116738:T:C	rs770588744	missense (2/5)	4.52637e-05	ENST00000307864:ENST00000373248:ENST00000613322	c.653A>G:c.653A>G:c.653A>G	p.Asn218Ser:p.Asn218Ser:p.Asn218Ser
All	AIFM2	pLOF plus deleterious missense (1/5); AAF < 1%	10:70121211:C:T		missense (2/5)	2.64257e-06	ENST00000307864:ENST00000373248:ENST00000613322	c.295G>A:c.295G>A:c.295G>A	p.Ala99Thr:p.Ala99Thr:p.Ala99Thr
All	AIFM2	pLOF plus deleterious missense (1/5); AAF < 1%	10:70114965:T:C		missense (2/5)	2.27502e-06	ENST00000307864:ENST00000373248:ENST00000613322	c.925A>G:c.925A>G:c.925A>G	p.Ile309Val:p.Ile309Val:p.Ile309Val
All	AIFM2	pLOF plus deleterious missense (1/5); AAF < 1%	10:70117862:C:T	rs753854619	missense (2/5)	8.72758e-06	ENST00000307864:ENST00000373248:ENST00000613322	c.566G>A:c.566G>A:c.566G>A	p.Arg189Gln:p.Arg189Gln:p.Arg189Gln
All	AIFM2	pLOF plus deleterious missense (1/5); AAF < 1%	10:70114278:A:G	rs762139673	missense (2/5)	5.1926e-06	ENST00000307864:ENST00000373248:ENST00000613322	c.1022T>C:c.1022T>C:c.1022T>C	p.Ile341Thr:p.Ile341Thr:p.Ile341Thr
All	AIFM2	pLOF plus deleterious missense (1/5); AAF < 1%	10:70114227:T:C		missense (2/5)	5.82151e-06	ENST00000307864:ENST00000373248:ENST00000613322	c.1073A>G:c.1073A>G:c.1073A>G	p.Asp358Gly:p.Asp358Gly:p.Asp358Gly
All	AIFM2	pLOF plus deleterious missense (1/5); AAF < 1%	10:70117872:G:A		missense (2/5)	0.000226963	ENST00000307864:ENST00000373248:ENST00000613322	c.556C>T:c.556C>T:c.556C>T	p.Pro186Ser:p.Pro186Ser:p.Pro186Ser
All	AIFM2	pLOF plus deleterious missense (1/5); AAF < 1%	10:70114977:C:T	rs774471671	missense (2/5)	0.000226963	ENST00000307864:ENST00000373248:ENST00000613322	c.913G>A:c.913G>A:c.913G>A	p.Ala305Thr:p.Ala305Thr:p.Ala305Thr
All	AIFM2	pLOF plus deleterious missense (1/5); AAF < 1%	10:70114961:A:T		missense (2/5)	1.1643e-06	ENST00000307864:ENST00000373248:ENST00000613322	c.929T>A:c.929T>A:c.929T>A	p.Val310Asp:p.Val310Asp:p.Val310Asp
All	AIFM2	pLOF plus deleterious missense (1/5); AAF < 1%	10:70116739:T:C	rs778913225	missense (2/5)	3.27294e-05	ENST00000307864:ENST00000373248:ENST00000613322	c.652A>G:c.652A>G:c.652A>G	p.Asn218Asp:p.Asn218Asp:p.Asn218Asp
All	AIFM2	pLOF plus deleterious missense (1/5); AAF < 1%	10:70114995:C:T	rs773107252	missense (2/5)	7.89705e-06	ENST00000307864:ENST00000373248:ENST00000613322	c.895G>A:c.895G>A:c.895G>A	p.Gly299Ser:p.Gly299Ser:p.Gly299Ser
All	AIFM2	pLOF plus deleterious missense (1/5); AAF < 1%	10:70121211:C:A		missense (2/5)	1.1643e-06	ENST00000307864:ENST00000373248:ENST00000613322	c.295G>T:c.295G>T:c.295G>T	p.Ala99Ser:p.Ala99Ser:p.Ala99Ser
All	AIFM2	pLOF plus deleterious missense (1/5); AAF < 1%	10:70114987:G:T		missense (2/5)	1.76178e-06	ENST00000307864:ENST00000373248:ENST00000613322	c.903C>A:c.903C>A:c.903C>A	p.His301Gln:p.His301Gln:p.His301Gln
All	AIFM2	pLOF plus deleterious missense (1/5); AAF < 1%	10:70117914:G:C		missense (2/5)	5.58784e-05	ENST00000307864:ENST00000373248:ENST00000613322	c.514C>G:c.514C>G:c.514C>G	p.Leu172Val:p.Leu172Val:p.Leu172Val
All	AIFM2	pLOF plus deleterious missense (1/5); AAF < 1%	10:70117889:G:A		missense (2/5)	1.1643e-06	ENST00000307864:ENST00000373248:ENST00000613322	c.539C>T:c.539C>T:c.539C>T	p.Ala180Val:p.Ala180Val:p.Ala180Val
All	AIFM2	pLOF plus deleterious missense (1/5); AAF < 1%	10:70116642:G:A		missense (2/5)	2.3286e-06	ENST00000307864:ENST00000373248:ENST00000613322	c.749C>T:c.749C>T:c.749C>T	p.Ser250Phe:p.Ser250Phe:p.Ser250Phe
All	AIFM2	pLOF plus deleterious missense (1/5); AAF < 1%	10:70115043:T:C		missense (2/5)	1.1643e-06	ENST00000307864:ENST00000373248:ENST00000613322	c.847A>G:c.847A>G:c.847A>G	p.Ile283Val:p.Ile283Val:p.Ile283Val
All	AIFM2	pLOF plus deleterious missense (1/5); AAF < 1%	10:70117846:C:A		missense (2/5)	1.1643e-06	ENST00000307864:ENST00000373248:ENST00000613322	c.582G>T:c.582G>T:c.582G>T	p.Glu194Asp:p.Glu194Asp:p.Glu194Asp
All	AIFM2	pLOF plus deleterious missense (1/5); AAF < 1%	10:70120598:A:T	rs773338406	missense (2/5)	7.23652e-06	ENST00000307864:ENST00000373248:ENST00000613322	c.416T>A:c.416T>A:c.416T>A	p.Val139Asp:p.Val139Asp:p.Val139Asp
All	AIFM2	pLOF plus deleterious missense (1/5); AAF < 1%	10:70124072:C:T		missense (2/5)	4.94315e-05	ENST00000307864:ENST00000373248:ENST00000613322	c.13G>A:c.13G>A:c.13G>A	p.Val5Ile:p.Val5Ile:p.Val5Ile
All	AIFM2	pLOF plus deleterious missense (1/5); AAF < 1%	10:70117866:C:T	rs137970860	missense (2/5)	2.93376e-05	ENST00000307864:ENST00000373248:ENST00000613322	c.562G>A:c.562G>A:c.562G>A	p.Val188Ile:p.Val188Ile:p.Val188Ile
All	AIFM2	pLOF plus deleterious missense (1/5); AAF < 1%	10:70121103:T:C		missense (2/5)	1.1643e-06	ENST00000307864:ENST00000373248:ENST00000613322	c.403A>G:c.403A>G:c.403A>G	p.Met135Val:p.Met135Val:p.Met135Val
All	AIFM2	pLOF plus deleterious missense (1/5); AAF < 1%	10:70116684:G:T		missense (2/5)	2.3286e-06	ENST00000307864:ENST00000373248:ENST00000613322	c.707C>A:c.707C>A:c.707C>A	p.Thr236Asn:p.Thr236Asn:p.Thr236Asn
All	AIFM2	pLOF plus deleterious missense (1/5); AAF < 1%	10:70117860:G:C	rs1374032033	missense (2/5)	1.1643e-06	ENST00000307864:ENST00000373248:ENST00000613322	c.568C>G:c.568C>G:c.568C>G	p.Gln190Glu:p.Gln190Glu:p.Gln190Glu
All	AIFM2	pLOF plus deleterious missense (1/5); AAF < 1%	10:70114977:C:A	rs774471671	missense (2/5)	4.65721e-06	ENST00000307864:ENST00000373248:ENST00000613322	c.913G>T:c.913G>T:c.913G>T	p.Ala305Ser:p.Ala305Ser:p.Ala305Ser
All	AIFM2	pLOF plus deleterious missense (1/5); AAF < 1%	10:70114941:G:C	rs368855181	missense (2/5)	3.95863e-05	ENST00000307864:ENST00000373248:ENST00000613322	c.949C>G:c.949C>G:c.949C>G	p.Pro317Ala:p.Pro317Ala:p.Pro317Ala
All	AIFM2	pLOF plus deleterious missense (1/5); AAF < 1%	10:70116673:T:C		missense (2/5)	1.1643e-06	ENST00000307864:ENST00000373248:ENST00000613322	c.718A>G:c.718A>G:c.718A>G	p.Ile240Val:p.Ile240Val:p.Ile240Val
All	AIFM2	pLOF plus deleterious missense (1/5); AAF < 1%	10:70117878:G:A		missense (2/5)	1.1643e-06	ENST00000307864:ENST00000373248:ENST00000613322	c.550C>T:c.550C>T:c.550C>T	p.Leu184Phe:p.Leu184Phe:p.Leu184Phe
All	AIFM2	pLOF plus deleterious missense (1/5); AAF < 1%	10:70120509:C:G		missense (2/5)	4.65721e-06	ENST00000307864:ENST00000373248:ENST00000613322	c.505G>C:c.505G>C:c.505G>C	p.Glu169Gln:p.Glu169Gln:p.Glu169Gln
All	AIFM2	pLOF plus deleterious missense (1/5); AAF < 1%	10:70114258:G:A	rs542314841	missense (2/5)	1.03852e-05	ENST00000307864:ENST00000373248:ENST00000613322	c.1042C>T:c.1042C>T:c.1042C>T	p.Arg348Trp:p.Arg348Trp:p.Arg348Trp
All	AIFM2	pLOF plus deleterious missense (1/5); AAF < 1%	10:70121210:G:A	rs199852871	missense (2/5)	3.37647e-05	ENST00000307864:ENST00000373248:ENST00000613322	c.296C>T:c.296C>T:c.296C>T	p.Ala99Val:p.Ala99Val:p.Ala99Val
All	AIFM2	pLOF plus deleterious missense (1/5); AAF < 1%	10:70114188:G:A	rs777418200	missense (2/5)	0.000101311	ENST00000307864:ENST00000373248:ENST00000613322	c.1112C>T:c.1112C>T:c.1112C>T	p.Ser371Phe:p.Ser371Phe:p.Ser371Phe
All	AIFM2	pLOF plus deleterious missense (1/5); AAF < 1%	10:70114320:G:A	rs763989866	missense (2/5)	2.30424e-05	ENST00000307864:ENST00000373248:ENST00000613322	c.980C>T:c.980C>T:c.980C>T	p.Thr327Met:p.Thr327Met:p.Thr327Met
All	AIFM2	pLOF plus deleterious missense (1/5); AAF < 1%	10:70117878:G:C		missense (2/5)	4.94315e-05	ENST00000307864:ENST00000373248:ENST00000613322	c.550C>G:c.550C>G:c.550C>G	p.Leu184Val:p.Leu184Val:p.Leu184Val
All	AIFM2	pLOF plus deleterious missense (1/5); AAF < 1%	10:70121147:T:C		missense (3/5)	4.94315e-05	ENST00000307864:ENST00000373248:ENST00000613322	c.359A>G:c.359A>G:c.359A>G	p.Asn120Ser:p.Asn120Ser:p.Asn120Ser
All	AIFM2	pLOF plus deleterious missense (1/5); AAF < 1%	10:70114267:A:G		missense (3/5)	2.3286e-06	ENST00000307864:ENST00000373248:ENST00000613322	c.1033T>C:c.1033T>C:c.1033T>C	p.Tyr345His:p.Tyr345His:p.Tyr345His
All	AIFM2	pLOF plus deleterious missense (1/5); AAF < 1%	10:70114922:G:A	rs376374471	missense (3/5)	6.48626e-05	ENST00000307864:ENST00000373248:ENST00000613322	c.968C>T:c.968C>T:c.968C>T	p.Pro323Leu:p.Pro323Leu:p.Pro323Leu
All	AIFM2	pLOF plus deleterious missense (1/5); AAF < 1%	10:70115025:C:T	rs148682063	missense (3/5)	1.8994e-05	ENST00000307864:ENST00000373248:ENST00000613322	c.865G>A:c.865G>A:c.865G>A	p.Val289Met:p.Val289Met:p.Val289Met
All	AIFM2	pLOF plus deleterious missense (1/5); AAF < 1%	10:70114968:T:C	rs1408220368	missense (3/5)	1.1643e-06	ENST00000307864:ENST00000373248:ENST00000613322	c.922A>G:c.922A>G:c.922A>G	p.Asn308Asp:p.Asn308Asp:p.Asn308Asp
All	AIFM2	pLOF plus deleterious missense (1/5); AAF < 1%	10:70120587:G:A	rs144648137	missense (3/5)	4.19646e-05	ENST00000307864:ENST00000373248:ENST00000613322	c.427C>T:c.427C>T:c.427C>T	p.Arg143Trp:p.Arg143Trp:p.Arg143Trp
All	AIFM2	pLOF plus deleterious missense (1/5); AAF < 1%	10:70124015:T:C		missense (3/5)	0.000226963	ENST00000307864:ENST00000373248:ENST00000613322	c.70A>G:c.70A>G:c.70A>G	p.Ile24Val:p.Ile24Val:p.Ile24Val
All	AIFM2	pLOF plus deleterious missense (1/5); AAF < 1%	10:70114946:T:A		missense (3/5)	5.58784e-05	ENST00000307864:ENST00000373248:ENST00000613322	c.944A>T:c.944A>T:c.944A>T	p.Gln315Leu:p.Gln315Leu:p.Gln315Leu
All	AIFM2	pLOF plus deleterious missense (1/5); AAF < 1%	10:70117868:G:A	rs752400502	missense (3/5)	2.67789e-05	ENST00000307864:ENST00000373248:ENST00000613322	c.560C>T:c.560C>T:c.560C>T	p.Ser187Phe:p.Ser187Phe:p.Ser187Phe
All	AIFM2	pLOF plus deleterious missense (1/5); AAF < 1%	10:70121117:T:C	rs751079658	missense (3/5)	1.7316e-05	ENST00000307864:ENST00000373248:ENST00000613322	c.389A>G:c.389A>G:c.389A>G	p.Gln130Arg:p.Gln130Arg:p.Gln130Arg
All	AIFM2	pLOF plus deleterious missense (1/5); AAF < 1%	10:70116774:C:T		missense (3/5)	5.82151e-06	ENST00000307864:ENST00000373248:ENST00000613322	c.617G>A:c.617G>A:c.617G>A	p.Ser206Asn:p.Ser206Asn:p.Ser206Asn
All	AIFM2	pLOF plus deleterious missense (1/5); AAF < 1%	10:70115003:T:C		missense (3/5)	2.3286e-06	ENST00000307864:ENST00000373248:ENST00000613322	c.887A>G:c.887A>G:c.887A>G	p.Tyr296Cys:p.Tyr296Cys:p.Tyr296Cys
All	AIFM2	pLOF plus deleterious missense (1/5); AAF < 1%	10:70124012:C:G		missense (3/5)	1.16433e-06	ENST00000307864:ENST00000373248:ENST00000613322	c.73G>C:c.73G>C:c.73G>C	p.Ala25Pro:p.Ala25Pro:p.Ala25Pro
All	AIFM2	pLOF plus deleterious missense (1/5); AAF < 1%	10:70114228:C:T	rs924944848	missense (3/5)	3.72577e-05	ENST00000307864:ENST00000373248:ENST00000613322	c.1072G>A:c.1072G>A:c.1072G>A	p.Asp358Asn:p.Asp358Asn:p.Asp358Asn
All	AIFM2	pLOF plus deleterious missense (1/5); AAF < 1%	10:70123484:G:A	rs1199466467	missense (3/5)	2.27502e-06	ENST00000307864:ENST00000373248:ENST00000613322	c.215C>T:c.215C>T:c.215C>T	p.Thr72Ile:p.Thr72Ile:p.Thr72Ile
All	AIFM2	pLOF plus deleterious missense (1/5); AAF < 1%	10:70114246:G:A	rs376606751	missense (3/5)	4.78988e-05	ENST00000307864:ENST00000373248:ENST00000613322	c.1054C>T:c.1054C>T:c.1054C>T	p.Arg352Trp:p.Arg352Trp:p.Arg352Trp
All	AIFM2	pLOF plus deleterious missense (1/5); AAF < 1%	10:70115108:G:A		missense (3/5)	6.92641e-05	ENST00000307864:ENST00000373248:ENST00000613322	c.782C>T:c.782C>T:c.782C>T	p.Ala261Val:p.Ala261Val:p.Ala261Val
All	AIFM2	pLOF plus deleterious missense (1/5); AAF < 1%	10:70123413:C:A	rs777770075	missense (3/5)	2.94556e-05	ENST00000307864:ENST00000373248:ENST00000613322	c.286G>T:c.286G>T:c.286G>T	p.Gly96Cys:p.Gly96Cys:p.Gly96Cys
All	AIFM2	pLOF plus deleterious missense (1/5); AAF < 1%	10:70124002:C:T		missense (3/5)	1.1643e-06	ENST00000307864:ENST00000373248:ENST00000613322	c.83G>A:c.83G>A:c.83G>A	p.Ser28Asn:p.Ser28Asn:p.Ser28Asn
All	AIFM2	pLOF plus deleterious missense (1/5); AAF < 1%	10:70123978:G:C	rs778174825	missense (3/5)	2.27502e-06	ENST00000307864:ENST00000373248:ENST00000613322	c.107C>G:c.107C>G:c.107C>G	p.Pro36Arg:p.Pro36Arg:p.Pro36Arg
All	AIFM2	pLOF plus deleterious missense (1/5); AAF < 1%	10:70114266:T:C		missense (3/5)	1.63002e-05	ENST00000307864:ENST00000373248:ENST00000613322	c.1034A>G:c.1034A>G:c.1034A>G	p.Tyr345Cys:p.Tyr345Cys:p.Tyr345Cys
All	AIFM2	pLOF plus deleterious missense (1/5); AAF < 1%	10:70123993:T:A		missense (3/5)	1.1643e-06	ENST00000307864:ENST00000373248:ENST00000613322	c.92A>T:c.92A>T:c.92A>T	p.Gln31Leu:p.Gln31Leu:p.Gln31Leu
All	AIFM2	pLOF plus deleterious missense (1/5); AAF < 1%	10:70117836:G:A	rs774916584	missense (3/5)	0.00171555	ENST00000307864:ENST00000373248:ENST00000613322	c.592C>T:c.592C>T:c.592C>T	p.Arg198Trp:p.Arg198Trp:p.Arg198Trp
All	AIFM2	pLOF plus deleterious missense (1/5); AAF < 1%	10:70123446:T:C	rs140958169	missense (3/5)	0.000369317	ENST00000307864:ENST00000373248:ENST00000613322	c.253A>G:c.253A>G:c.253A>G	p.Ile85Val:p.Ile85Val:p.Ile85Val
All	AIFM2	pLOF plus deleterious missense (1/5); AAF < 1%	10:70123939:T:C	rs200533003	missense (4/5)	4.34292e-06	ENST00000307864:ENST00000373248:ENST00000613322	c.146A>G:c.146A>G:c.146A>G	p.Asn49Ser:p.Asn49Ser:p.Asn49Ser
All	AIFM2	pLOF plus deleterious missense (1/5); AAF < 1%	10:70115096:G:A	rs567979677	missense (4/5)	3.64004e-05	ENST00000307864:ENST00000373248:ENST00000613322	c.794C>T:c.794C>T:c.794C>T	p.Ala265Val:p.Ala265Val:p.Ala265Val
All	AIFM2	pLOF plus deleterious missense (1/5); AAF < 1%	10:70121196:G:A		missense (4/5)	3.4929e-06	ENST00000307864:ENST00000373248:ENST00000613322	c.310C>T:c.310C>T:c.310C>T	p.His104Tyr:p.His104Tyr:p.His104Tyr
All	AIFM2	pLOF plus deleterious missense (1/5); AAF < 1%	10:70116640:C:A		missense (4/5)	7.23652e-06	ENST00000307864:ENST00000373248:ENST00000613322	c.751G>T:c.751G>T:c.751G>T	p.Ala251Ser:p.Ala251Ser:p.Ala251Ser
All	AIFM2	pLOF plus deleterious missense (1/5); AAF < 1%	10:70116655:T:C		missense (4/5)	5.82151e-06	ENST00000307864:ENST00000373248:ENST00000613322	c.736A>G:c.736A>G:c.736A>G	p.Lys246Glu:p.Lys246Glu:p.Lys246Glu
All	AIFM2	pLOF plus deleterious missense (1/5); AAF < 1%	10:70123467:G:A	rs145841962	missense (4/5)	8.75857e-05	ENST00000307864:ENST00000373248:ENST00000613322	c.232C>T:c.232C>T:c.232C>T	p.Arg78Trp:p.Arg78Trp:p.Arg78Trp
All	AIFM2	pLOF plus deleterious missense (1/5); AAF < 1%	10:70121093:T:C	rs1337522460	missense (4/5)	0.000226963	ENST00000307864:ENST00000373248:ENST00000613322	c.413A>G:c.413A>G:c.413A>G	p.Gln138Arg:p.Gln138Arg:p.Gln138Arg
All	AIFM2	pLOF plus deleterious missense (1/5); AAF < 1%	10:70123960:A:G	rs754619564	missense (4/5)	5.42865e-06	ENST00000307864:ENST00000373248:ENST00000613322	c.125T>C:c.125T>C:c.125T>C	p.Met42Thr:p.Met42Thr:p.Met42Thr
All	AIFM2	pLOF plus deleterious missense (1/5); AAF < 1%	10:70121124:C:T	rs768082653	missense (4/5)	1.16431e-05	ENST00000307864:ENST00000373248:ENST00000613322	c.382G>A:c.382G>A:c.382G>A	p.Ala128Thr:p.Ala128Thr:p.Ala128Thr
All	AIFM2	pLOF plus deleterious missense (1/5); AAF < 1%	10:70114251:A:G	rs1224068434	missense (4/5)	1.05703e-05	ENST00000307864:ENST00000373248:ENST00000613322	c.1049T>C:c.1049T>C:c.1049T>C	p.Met350Thr:p.Met350Thr:p.Met350Thr
All	AIFM2	pLOF plus deleterious missense (1/5); AAF < 1%	10:70124065:A:C		missense (4/5)	7.23652e-06	ENST00000307864:ENST00000373248:ENST00000613322	c.20T>G:c.20T>G:c.20T>G	p.Val7Gly:p.Val7Gly:p.Val7Gly
All	AIFM2	pLOF plus deleterious missense (1/5); AAF < 1%	10:70115109:C:G	rs759180263	missense (4/5)	7.12301e-06	ENST00000307864:ENST00000373248:ENST00000613322	c.781G>C:c.781G>C:c.781G>C	p.Ala261Pro:p.Ala261Pro:p.Ala261Pro
All	AIFM2	pLOF plus deleterious missense (1/5); AAF < 1%	10:70121159:G:A	rs771978905	missense (4/5)	5.19694e-05	ENST00000307864:ENST00000373248:ENST00000613322	c.347C>T:c.347C>T:c.347C>T	p.Pro116Leu:p.Pro116Leu:p.Pro116Leu
All	AIFM2	pLOF plus deleterious missense (1/5); AAF < 1%	10:70123472:T:A	rs766635300	missense (4/5)	0.000226963	ENST00000307864:ENST00000373248:ENST00000613322	c.227A>T:c.227A>T:c.227A>T	p.Asn76Ile:p.Asn76Ile:p.Asn76Ile
All	AIFM2	pLOF plus deleterious missense (1/5); AAF < 1%	10:70116768:C:T	rs745751272	missense (4/5)	3.81761e-05	ENST00000307864:ENST00000373248:ENST00000613322	c.623G>A:c.623G>A:c.623G>A	p.Arg208Gln:p.Arg208Gln:p.Arg208Gln
All	AIFM2	pLOF plus deleterious missense (1/5); AAF < 1%	10:70116699:C:T		missense (4/5)	1.7316e-05	ENST00000307864:ENST00000373248:ENST00000613322	c.692G>A:c.692G>A:c.692G>A	p.Gly231Asp:p.Gly231Asp:p.Gly231Asp
All	AIFM2	pLOF plus deleterious missense (1/5); AAF < 1%	10:70120577:A:T	rs149320515	missense (4/5)	0.000247158	ENST00000307864:ENST00000373248:ENST00000613322	c.437T>A:c.437T>A:c.437T>A	p.Val146Glu:p.Val146Glu:p.Val146Glu
All	AIFM2	pLOF plus deleterious missense (1/5); AAF < 1%	10:70114260:C:T		missense (4/5)	1.1643e-06	ENST00000307864:ENST00000373248:ENST00000613322	c.1040G>A:c.1040G>A:c.1040G>A	p.Gly347Asp:p.Gly347Asp:p.Gly347Asp
All	AIFM2	pLOF plus deleterious missense (1/5); AAF < 1%	10:70120577:A:G	rs149320515	missense (4/5)	4.65721e-06	ENST00000307864:ENST00000373248:ENST00000613322	c.437T>C:c.437T>C:c.437T>C	p.Val146Ala:p.Val146Ala:p.Val146Ala
All	AIFM2	pLOF plus deleterious missense (1/5); AAF < 1%	10:70120598:A:G		missense (4/5)	1.1643e-06	ENST00000307864:ENST00000373248:ENST00000613322	c.416T>C:c.416T>C:c.416T>C	p.Val139Ala:p.Val139Ala:p.Val139Ala
All	AIFM2	pLOF plus deleterious missense (1/5); AAF < 1%	10:70120528:T:A		missense (4/5)	1.1643e-06	ENST00000307864:ENST00000373248:ENST00000613322	c.486A>T:c.486A>T:c.486A>T	p.Lys162Asn:p.Lys162Asn:p.Lys162Asn
All	AIFM2	pLOF plus deleterious missense (1/5); AAF < 1%	10:70114321:T:G		missense (4/5)	8.15011e-06	ENST00000307864:ENST00000373248:ENST00000613322	c.979A>C:c.979A>C:c.979A>C	p.Thr327Pro:p.Thr327Pro:p.Thr327Pro
All	AIFM2	pLOF plus deleterious missense (1/5); AAF < 1%	10:70121190:T:A		missense (4/5)	1.1643e-06	ENST00000307864:ENST00000373248:ENST00000613322	c.316A>T:c.316A>T:c.316A>T	p.Ile106Phe:p.Ile106Phe:p.Ile106Phe
All	AIFM2	pLOF plus deleterious missense (1/5); AAF < 1%	10:70123916:C:A		missense (4/5)	2.3286e-06	ENST00000307864:ENST00000373248:ENST00000613322	c.169G>T:c.169G>T:c.169G>T	p.Val57Leu:p.Val57Leu:p.Val57Leu
All	AIFM2	pLOF plus deleterious missense (1/5); AAF < 1%	10:70116727:C:G		missense (4/5)	3.52342e-06	ENST00000307864:ENST00000373248:ENST00000613322	c.664G>C:c.664G>C:c.664G>C	p.Glu222Gln:p.Glu222Gln:p.Glu222Gln
All	AIFM2	pLOF plus deleterious missense (1/5); AAF < 1%	10:70123919:A:G	rs773711967	missense (4/5)	1.63002e-05	ENST00000307864:ENST00000373248:ENST00000613322	c.166T>C:c.166T>C:c.166T>C	p.Ser56Pro:p.Ser56Pro:p.Ser56Pro
All	AIFM2	pLOF plus deleterious missense (1/5); AAF < 1%	10:70117874:A:G		missense (4/5)	6.98581e-06	ENST00000307864:ENST00000373248:ENST00000613322	c.554T>C:c.554T>C:c.554T>C	p.Leu185Pro:p.Leu185Pro:p.Leu185Pro
All	AIFM2	pLOF plus deleterious missense (1/5); AAF < 1%	10:70114230:C:T	rs368126515	missense (4/5)	8.37907e-06	ENST00000307864:ENST00000373248:ENST00000613322	c.1070G>A:c.1070G>A:c.1070G>A	p.Arg357Gln:p.Arg357Gln:p.Arg357Gln
All	AIFM2	pLOF plus deleterious missense (1/5); AAF < 1%	10:70115018:G:A	rs369600556	missense (4/5)	1.38474e-05	ENST00000307864:ENST00000373248:ENST00000613322	c.872C>T:c.872C>T:c.872C>T	p.Thr291Met:p.Thr291Met:p.Thr291Met
All	AIFM2	pLOF plus deleterious missense (1/5); AAF < 1%	10:70120578:C:T	rs376397847	missense (4/5)	8.77239e-05	ENST00000307864:ENST00000373248:ENST00000613322	c.436G>A:c.436G>A:c.436G>A	p.Val146Met:p.Val146Met:p.Val146Met
All	AIFM2	pLOF plus deleterious missense (1/5); AAF < 1%	10:70120524:C:T		missense (4/5)	2.32861e-06	ENST00000307864:ENST00000373248:ENST00000613322	c.490G>A:c.490G>A:c.490G>A	p.Glu164Lys:p.Glu164Lys:p.Glu164Lys
All	AIFM2	pLOF plus deleterious missense (1/5); AAF < 1%	10:70123460:C:G	rs765468950	missense (4/5)	2.27502e-06	ENST00000307864:ENST00000373248:ENST00000613322	c.239G>C:c.239G>C:c.239G>C	p.Gly80Ala:p.Gly80Ala:p.Gly80Ala
All	AIFM2	pLOF plus deleterious missense (1/5); AAF < 1%	10:70120539:C:T	rs759537526	missense (4/5)	9.40747e-05	ENST00000307864:ENST00000373248:ENST00000613322	c.475G>A:c.475G>A:c.475G>A	p.Ala159Thr:p.Ala159Thr:p.Ala159Thr
All	AIFM2	pLOF plus deleterious missense (1/5); AAF < 1%	10:70115010:T:C		missense (4/5)	3.61826e-06	ENST00000307864:ENST00000373248:ENST00000613322	c.880A>G:c.880A>G:c.880A>G	p.Met294Val:p.Met294Val:p.Met294Val
All	AIFM2	pLOF plus deleterious missense (1/5); AAF < 1%	10:70114273:C:T	rs1160104738	missense (4/5)	1.7316e-05	ENST00000307864:ENST00000373248:ENST00000613322	c.1027G>A:c.1027G>A:c.1027G>A	p.Gly343Ser:p.Gly343Ser:p.Gly343Ser
All	AIFM2	pLOF plus deleterious missense (1/5); AAF < 1%	10:70124080:C:A	rs41277978	missense (5/5)	0.00609327	ENST00000307864:ENST00000373248:ENST00000613322	c.5G>T:c.5G>T:c.5G>T	p.Gly2Val:p.Gly2Val:p.Gly2Val
All	AIFM2	pLOF plus deleterious missense (1/5); AAF < 1%	10:70124068:G:A	rs775593494	missense (5/5)	6.54569e-06	ENST00000307864:ENST00000373248:ENST00000613322	c.17C>T:c.17C>T:c.17C>T	p.Ser6Leu:p.Ser6Leu:p.Ser6Leu
All	AIFM2	pLOF plus deleterious missense (1/5); AAF < 1%	10:70123503:A:C		missense (5/5)	1.1643e-06	ENST00000307864:ENST00000373248:ENST00000613322	c.196T>G:c.196T>G:c.196T>G	p.Phe66Val:p.Phe66Val:p.Phe66Val
All	AIFM2	pLOF plus deleterious missense (1/5); AAF < 1%	10:70121195:T:C	rs749017492	missense (5/5)	5.58784e-05	ENST00000307864:ENST00000373248:ENST00000613322	c.311A>G:c.311A>G:c.311A>G	p.His104Arg:p.His104Arg:p.His104Arg
All	AIFM2	pLOF plus deleterious missense (1/5); AAF < 1%	10:70115036:T:C		missense (5/5)	3.61826e-06	ENST00000307864:ENST00000373248:ENST00000613322	c.854A>G:c.854A>G:c.854A>G	p.Asp285Gly:p.Asp285Gly:p.Asp285Gly
All	AIFM2	pLOF plus deleterious missense (1/5); AAF < 1%	10:70117914:G:A	rs772614009	missense (5/5)	9.78258e-05	ENST00000307864:ENST00000373248:ENST00000613322	c.514C>T:c.514C>T:c.514C>T	p.Leu172Phe:p.Leu172Phe:p.Leu172Phe
All	AIFM2	pLOF plus deleterious missense (1/5); AAF < 1%	10:70116681:T:A		missense (5/5)	1.1643e-06	ENST00000307864:ENST00000373248:ENST00000613322	c.710A>T:c.710A>T:c.710A>T	p.Asn237Ile:p.Asn237Ile:p.Asn237Ile
All	AIFM2	pLOF plus deleterious missense (1/5); AAF < 1%	10:70117839:G:A		missense (5/5)	5.58784e-05	ENST00000307864:ENST00000373248:ENST00000613322	c.589C>T:c.589C>T:c.589C>T	p.Leu197Phe:p.Leu197Phe:p.Leu197Phe
All	AIFM2	pLOF plus deleterious missense (1/5); AAF < 1%	10:70123520:C:A		missense (5/5)	1.1643e-06	ENST00000307864:ENST00000373248:ENST00000613322	c.179G>T:c.179G>T:c.179G>T	p.Gly60Val:p.Gly60Val:p.Gly60Val
All	AIFM2	pLOF plus deleterious missense (1/5); AAF < 1%	10:70114226:G:C	rs1285184074	missense (5/5)	1.1643e-06	ENST00000307864:ENST00000373248:ENST00000613322	c.1074C>G:c.1074C>G:c.1074C>G	p.Asp358Glu:p.Asp358Glu:p.Asp358Glu
All	AIFM2	pLOF plus deleterious missense (1/5); AAF < 1%	10:70123405:C:G		missense (5/5)	1.16431e-06	ENST00000307864:ENST00000373248:ENST00000613322	c.294G>C:c.294G>C:c.294G>C	p.Glu98Asp:p.Glu98Asp:p.Glu98Asp
All	AIFM2	pLOF plus deleterious missense (1/5); AAF < 1%	10:70116661:C:A		missense (5/5)	3.49295e-06	ENST00000307864:ENST00000373248:ENST00000613322	c.730G>T:c.730G>T:c.730G>T	p.Gly244Cys:p.Gly244Cys:p.Gly244Cys
All	AIFM2	pLOF plus deleterious missense (1/5); AAF < 1%	10:70123924:C:T	rs771383095	missense (5/5)	3.70926e-05	ENST00000307864:ENST00000373248:ENST00000613322	c.161G>A:c.161G>A:c.161G>A	p.Arg54Gln:p.Arg54Gln:p.Arg54Gln
All	AIFM2	pLOF plus deleterious missense (1/5); AAF < 1%	10:70124045:C:T	rs200524653	missense (5/5)	8.72758e-06	ENST00000307864:ENST00000373248:ENST00000613322	c.40G>A:c.40G>A:c.40G>A	p.Val14Met:p.Val14Met:p.Val14Met
All	AIFM2	pLOF plus deleterious missense (1/5); AAF < 1%	10:70114290:C:T		missense (5/5)	1.1643e-06	ENST00000307864:ENST00000373248:ENST00000613322	c.1010G>A:c.1010G>A:c.1010G>A	p.Gly337Asp:p.Gly337Asp:p.Gly337Asp
All	AIFM2	pLOF plus deleterious missense (1/5); AAF < 1%	10:70121154:T:C	rs757495333	missense (5/5)	1.51359e-05	ENST00000307864:ENST00000373248:ENST00000613322	c.352A>G:c.352A>G:c.352A>G	p.Lys118Glu:p.Lys118Glu:p.Lys118Glu
All	AIFM2	pLOF plus deleterious missense (1/5); AAF < 1%	10:70117827:C:T	rs777129679	missense (5/5)	7.86906e-05	ENST00000307864:ENST00000373248:ENST00000613322	c.601G>A:c.601G>A:c.601G>A	p.Val201Met:p.Val201Met:p.Val201Met
All	AIFM2	pLOF plus deleterious missense (1/5); AAF < 1%	10:70123907:C:G		missense (5/5)	3.4929e-06	ENST00000307864:ENST00000373248:ENST00000613322	c.178G>C:c.178G>C:c.178G>C	p.Gly60Arg:p.Gly60Arg:p.Gly60Arg
All	AIFM2	pLOF plus deleterious missense (1/5); AAF < 1%	10:70124032:C:T		missense (5/5)	4.94315e-05	ENST00000307864:ENST00000373248:ENST00000613322	c.53G>A:c.53G>A:c.53G>A	p.Gly18Asp:p.Gly18Asp:p.Gly18Asp
All	AIFM2	pLOF plus deleterious missense (1/5); AAF < 1%	10:70123418:A:C	rs144323029	missense (5/5)	0.000626204	ENST00000307864:ENST00000373248:ENST00000613322	c.281T>G:c.281T>G:c.281T>G	p.Leu94Arg:p.Leu94Arg:p.Leu94Arg
All	AIFM2	pLOF plus deleterious missense (1/5); AAF < 1%	10:70115070:C:G	rs556122563	missense (5/5)	1.1643e-06	ENST00000307864:ENST00000373248:ENST00000613322	c.820G>C:c.820G>C:c.820G>C	p.Val274Leu:p.Val274Leu:p.Val274Leu
All	AIFM2	pLOF plus deleterious missense (1/5); AAF < 1%	10:70114985:G:A		missense (5/5)	2.1819e-06	ENST00000307864:ENST00000373248:ENST00000613322	c.905C>T:c.905C>T:c.905C>T	p.Ala302Val:p.Ala302Val:p.Ala302Val
All	AIFM2	pLOF plus deleterious missense (1/5); AAF < 1%	10:70116708:G:A	rs200979202	missense (5/5)	4.94296e-05	ENST00000307864:ENST00000373248:ENST00000613322	c.683C>T:c.683C>T:c.683C>T	p.Thr228Met:p.Thr228Met:p.Thr228Met
All	AIFM2	pLOF plus deleterious missense (1/5); AAF < 1%	10:70120534:C:A		missense (5/5)	4.94315e-05	ENST00000307864:ENST00000373248:ENST00000613322	c.480G>T:c.480G>T:c.480G>T	p.Glu160Asp:p.Glu160Asp:p.Glu160Asp
All	AIFM2	pLOF plus deleterious missense (1/5); AAF < 1%	10:70124017:C:T		missense (5/5)	1.28073e-05	ENST00000307864:ENST00000373248:ENST00000613322	c.68G>A:c.68G>A:c.68G>A	p.Gly23Glu:p.Gly23Glu:p.Gly23Glu
All	AIFM2	pLOF plus deleterious missense (1/5); AAF < 1%	10:70115064:C:T	rs780157616	missense (5/5)	1.1643e-06	ENST00000307864:ENST00000373248:ENST00000613322	c.826G>A:c.826G>A:c.826G>A	p.Gly276Ser:p.Gly276Ser:p.Gly276Ser
All	AIFM2	pLOF plus deleterious missense (1/5); AAF < 1%	10:70123515:C:A	rs771696445	missense (5/5)	1.1643e-06	ENST00000307864:ENST00000373248:ENST00000613322	c.184G>T:c.184G>T:c.184G>T	p.Ala62Ser:p.Ala62Ser:p.Ala62Ser
All	AIFM2	pLOF plus deleterious missense (1/5); AAF < 1%	10:70117911:T:G		missense (5/5)	1.1643e-06	ENST00000307864:ENST00000373248:ENST00000613322	c.517A>C:c.517A>C:c.517A>C	p.Ile173Leu:p.Ile173Leu:p.Ile173Leu
All	AIFM2	pLOF plus deleterious missense (1/5); AAF < 1%	10:70114272:C:A		missense (5/5)	1.1643e-06	ENST00000307864:ENST00000373248:ENST00000613322	c.1028G>T:c.1028G>T:c.1028G>T	p.Gly343Val:p.Gly343Val:p.Gly343Val
All	AIFM2	pLOF plus deleterious missense (1/5); AAF < 1%	10:70123463:T:G		missense (5/5)	1.4473e-05	ENST00000307864:ENST00000373248:ENST00000613322	c.236A>C:c.236A>C:c.236A>C	p.Gln79Pro:p.Gln79Pro:p.Gln79Pro
All	AIFM2	pLOF plus deleterious missense (1/5); AAF < 1%	10:70116624:A:C		missense (5/5)	5.58784e-05	ENST00000307864:ENST00000373248:ENST00000613322	c.767T>G:c.767T>G:c.767T>G	p.Phe256Cys:p.Phe256Cys:p.Phe256Cys
All	AIFM2	pLOF plus deleterious missense (1/5); AAF < 1%	10:70121163:A:C		missense (5/5)	3.61826e-06	ENST00000307864:ENST00000373248:ENST00000613322	c.343T>G:c.343T>G:c.343T>G	p.Phe115Val:p.Phe115Val:p.Phe115Val
All	AIFM2	pLOF plus deleterious missense (1/5); AAF < 1%	10:70114198:T:C		missense (5/5)	4.94315e-05	ENST00000307864:ENST00000373248:ENST00000613322	c.1102A>G:c.1102A>G:c.1102A>G	p.Met368Val:p.Met368Val:p.Met368Val
All	AIFM2	pLOF plus deleterious missense (1/5); AAF < 1%	10:70120554:C:T		missense (5/5)	1.7316e-05	ENST00000307864:ENST00000373248:ENST00000613322	c.460G>A:c.460G>A:c.460G>A	p.Gly154Arg:p.Gly154Arg:p.Gly154Arg
All	AIFM2	pLOF plus deleterious missense (1/5); AAF < 1%	10:70123916:C:T	rs748754577	missense (5/5)	4.38292e-05	ENST00000307864:ENST00000373248:ENST00000613322	c.169G>A:c.169G>A:c.169G>A	p.Val57Met:p.Val57Met:p.Val57Met
All	AIFM2	pLOF plus deleterious missense (1/5); AAF < 1%	10:70124073:C:A		missense (5/5)	1.1643e-06	ENST00000307864:ENST00000373248:ENST00000613322	c.12G>T:c.12G>T:c.12G>T	p.Gln4His:p.Gln4His:p.Gln4His
All	AIFM2	pLOF plus deleterious missense (1/5); AAF < 1%	10:70121175:T:C	rs1466650076	missense (5/5)	0.000279392	ENST00000307864:ENST00000373248:ENST00000613322	c.331A>G:c.331A>G:c.331A>G	p.Ser111Gly:p.Ser111Gly:p.Ser111Gly
All	AIFM2	pLOF plus deleterious missense (1/5); AAF < 1%	10:70121183:G:A	rs11540332	missense (5/5)	4.94315e-05	ENST00000307864:ENST00000373248:ENST00000613322	c.323C>T:c.323C>T:c.323C>T	p.Ala108Val:p.Ala108Val:p.Ala108Val
All	AIFM2	pLOF plus deleterious missense (1/5); AAF < 1%	10:70117856:T:C		missense (5/5)	1.1643e-06	ENST00000307864:ENST00000373248:ENST00000613322	c.572A>G:c.572A>G:c.572A>G	p.Glu191Gly:p.Glu191Gly:p.Glu191Gly
All	AIFM2	pLOF plus deleterious missense (1/5); AAF < 1%	10:70123964:C:T		missense (5/5)	2.3286e-06	ENST00000307864:ENST00000373248:ENST00000613322	c.121G>A:c.121G>A:c.121G>A	p.Asp41Asn:p.Asp41Asn:p.Asp41Asn
All	AIFM2	pLOF plus deleterious missense (1/5); AAF < 1%	10:70124020:C:T	rs1470818394	missense (5/5)	1.1643e-06	ENST00000307864:ENST00000373248:ENST00000613322	c.65G>A:c.65G>A:c.65G>A	p.Gly22Asp:p.Gly22Asp:p.Gly22Asp
All	AIFM2	pLOF plus deleterious missense (1/5); AAF < 1%	10:70116666:C:T		missense (5/5)	5.58784e-05	ENST00000307864:ENST00000373248:ENST00000613322	c.725G>A:c.725G>A:c.725G>A	p.Cys242Tyr:p.Cys242Tyr:p.Cys242Tyr
All	AIFM2	pLOF plus deleterious missense (1/5); AAF < 1%	10:70114257:C:G		missense (5/5)	3.61847e-06	ENST00000307864:ENST00000373248:ENST00000613322	c.1043G>C:c.1043G>C:c.1043G>C	p.Arg348Pro:p.Arg348Pro:p.Arg348Pro
All	AIFM2	pLOF plus deleterious missense (1/5); AAF < 1%	10:70116640:C:T	rs202033441	missense (5/5)	5.70268e-06	ENST00000307864:ENST00000373248:ENST00000613322	c.751G>A:c.751G>A:c.751G>A	p.Ala251Thr:p.Ala251Thr:p.Ala251Thr
All	AIFM2	pLOF plus deleterious missense (1/5); AAF < 1%	10:70121119:G:C		missense (5/5)	0.000148295	ENST00000307864:ENST00000373248:ENST00000613322	c.387C>G:c.387C>G:c.387C>G	p.Ile129Met:p.Ile129Met:p.Ile129Met
All	AIFM2	pLOF plus deleterious missense (1/5); AAF < 1%	10:70117820:A:T		missense (5/5)	1.1643e-06	ENST00000307864:ENST00000373248:ENST00000613322	c.608T>A:c.608T>A:c.608T>A	p.Leu203Gln:p.Leu203Gln:p.Leu203Gln
All	AIFM2	pLOF plus deleterious missense (1/5); AAF < 1%	10:70123515:C:T	rs771696445	missense (5/5)	3.61826e-06	ENST00000307864:ENST00000373248:ENST00000613322	c.184G>A:c.184G>A:c.184G>A	p.Ala62Thr:p.Ala62Thr:p.Ala62Thr
All	AIFM2	pLOF plus deleterious missense (1/5); AAF < 1%	10:70120572:C:T		missense (5/5)	1.7316e-05	ENST00000307864:ENST00000373248:ENST00000613322	c.442G>A:c.442G>A:c.442G>A	p.Val148Met:p.Val148Met:p.Val148Met
All	AIFM2	pLOF plus deleterious missense (1/5); AAF < 1%	10:70121169:C:T		missense (5/5)	3.61826e-06	ENST00000307864:ENST00000373248:ENST00000613322	c.337G>A:c.337G>A:c.337G>A	p.Gly113Arg:p.Gly113Arg:p.Gly113Arg
All	AIFM2	pLOF plus deleterious missense (1/5); AAF < 1%	10:70114303:C:T		missense (5/5)	1.1643e-06	ENST00000307864:ENST00000373248:ENST00000613322	c.997G>A:c.997G>A:c.997G>A	p.Gly333Arg:p.Gly333Arg:p.Gly333Arg
All	AIFM2	pLOF plus deleterious missense (1/5); AAF < 1%	10:70117919:A:C		missense (5/5)	1.16449e-06	ENST00000307864:ENST00000373248:ENST00000613322	c.509T>G:c.509T>G:c.509T>G	p.Val170Gly:p.Val170Gly:p.Val170Gly
All	AIFM2	pLOF plus deleterious missense (1/5); AAF < 1%	10:70121111:T:C		missense (5/5)	1.1643e-06	ENST00000307864:ENST00000373248:ENST00000613322	c.395A>G:c.395A>G:c.395A>G	p.Tyr132Cys:p.Tyr132Cys:p.Tyr132Cys
All	AIFM2	pLOF plus deleterious missense (1/5); AAF < 1%	10:70123442:T:A	rs151032198	missense (5/5)	7.25331e-05	ENST00000307864:ENST00000373248:ENST00000613322	c.257A>T:c.257A>T:c.257A>T	p.Asp86Val:p.Asp86Val:p.Asp86Val
All	AIFM2	pLOF plus deleterious missense (1/5); AAF < 1%	10:70124036:C:T	rs754745933	missense (5/5)	4.40428e-05	ENST00000307864:ENST00000373248:ENST00000613322	c.49G>A:c.49G>A:c.49G>A	p.Val17Met:p.Val17Met:p.Val17Met
All	AIFM2	pLOF plus deleterious missense (1/5); AAF < 1%	10:70121160:G:T		missense (5/5)	4.94315e-05	ENST00000307864:ENST00000373248:ENST00000613322	c.346C>A:c.346C>A:c.346C>A	p.Pro116Thr:p.Pro116Thr:p.Pro116Thr
All	AIFM2	pLOF plus deleterious missense (1/5); AAF < 1%	10:70114974:C:T	rs749562741	missense (5/5)	6.53808e-05	ENST00000307864:ENST00000373248:ENST00000613322	c.916G>A:c.916G>A:c.916G>A	p.Val306Met:p.Val306Met:p.Val306Met
All	AIFM2	pLOF plus deleterious missense (1/5); AAF < 1%	10:70123912:T:G		missense (5/5)	1.1643e-06	ENST00000307864:ENST00000373248:ENST00000613322	c.173A>C:c.173A>C:c.173A>C	p.Glu58Ala:p.Glu58Ala:p.Glu58Ala
All	AIFM2	pLOF plus deleterious missense (1/5); AAF < 1%	10:70121107:C:A		missense (5/5)	2.32867e-06	ENST00000307864:ENST00000373248:ENST00000613322	c.399G>T:c.399G>T:c.399G>T	p.Glu133Asp:p.Glu133Asp:p.Glu133Asp
All	AIFM2	pLOF plus deleterious missense (1/5); AAF < 1%	10:70116653:C:A	rs778641088	missense (5/5)	2.89461e-05	ENST00000307864:ENST00000373248:ENST00000613322	c.738G>T:c.738G>T:c.738G>T	p.Lys246Asn:p.Lys246Asn:p.Lys246Asn
All	AIFM2	pLOF plus deleterious missense (1/5); AAF < 1%	10:70116700:C:T		missense (5/5)	7.63664e-06	ENST00000307864:ENST00000373248:ENST00000613322	c.691G>A:c.691G>A:c.691G>A	p.Gly231Ser:p.Gly231Ser:p.Gly231Ser
All	AIFM2	pLOF plus deleterious missense (1/5); AAF < 1%	10:70114228:C:G		missense (5/5)	1.16439e-06	ENST00000307864:ENST00000373248:ENST00000613322	c.1072G>C:c.1072G>C:c.1072G>C	p.Asp358His:p.Asp358His:p.Asp358His
All	AIFM2	pLOF plus deleterious missense (1/5); AAF < 1%	10:70120565:C:T		missense (5/5)	8.15011e-06	ENST00000307864:ENST00000373248:ENST00000613322	c.449G>A:c.449G>A:c.449G>A	p.Gly150Glu:p.Gly150Glu:p.Gly150Glu
All	AIFM2	pLOF plus deleterious missense (1/5); AAF < 1%	10:70114944:G:A	rs199704804	missense (5/5)	0.000104063	ENST00000307864:ENST00000373248:ENST00000613322	c.946C>T:c.946C>T:c.946C>T	p.Arg316Trp:p.Arg316Trp:p.Arg316Trp
All	AIFM2	pLOF plus deleterious missense (1/5); AAF < 1%	10:70114231:G:A	rs145638743	missense (5/5)	1.19313e-05	ENST00000307864:ENST00000373248:ENST00000613322	c.1069C>T:c.1069C>T:c.1069C>T	p.Arg357Trp:p.Arg357Trp:p.Arg357Trp
All	AIFM2	pLOF plus deleterious missense (1/5); AAF < 1%	10:70120544:A:G	rs767429293	missense (5/5)	7.3351e-05	ENST00000307864:ENST00000373248:ENST00000613322	c.470T>C:c.470T>C:c.470T>C	p.Met157Thr:p.Met157Thr:p.Met157Thr
All	AIFM2	pLOF plus deleterious missense (1/5); AAF < 1%	10:70124041:A:G	rs922700901	missense (5/5)	2.37875e-05	ENST00000307864:ENST00000373248:ENST00000613322	c.44T>C:c.44T>C:c.44T>C	p.Val15Ala:p.Val15Ala:p.Val15Ala
All	AIFM2	pLOF plus deleterious missense (1/5); AAF < 1%	10:70124032:C:G		missense (5/5)	1.1643e-06	ENST00000307864:ENST00000373248:ENST00000613322	c.53G>C:c.53G>C:c.53G>C	p.Gly18Ala:p.Gly18Ala:p.Gly18Ala
All	AIFM2	pLOF plus deleterious missense (1/5); AAF < 1%	10:70124006:C:T		missense (5/5)	1.51359e-05	ENST00000307864:ENST00000373248:ENST00000613322	c.79G>A:c.79G>A:c.79G>A	p.Ala27Thr:p.Ala27Thr:p.Ala27Thr
All	AIFM2	pLOF plus deleterious missense (1/5); AAF < 1%	10:70117904:G:A	rs770418119	missense (5/5)	1.80913e-05	ENST00000307864:ENST00000373248:ENST00000613322	c.524C>T:c.524C>T:c.524C>T	p.Ser175Phe:p.Ser175Phe:p.Ser175Phe
All	AIFM2	pLOF plus deleterious missense (1/5); AAF < 1%	10:70124018:C:T	rs773182295	missense (5/5)	1.21161e-05	ENST00000307864:ENST00000373248:ENST00000613322	c.67G>A:c.67G>A:c.67G>A	p.Gly23Arg:p.Gly23Arg:p.Gly23Arg
All	AIFM2	pLOF plus deleterious missense (1/5); AAF < 1%	10:70123934:C:A	rs752703957	missense (5/5)	0.000101311	ENST00000307864:ENST00000373248:ENST00000613322	c.151G>T:c.151G>T:c.151G>T	p.Ala51Ser:p.Ala51Ser:p.Ala51Ser
All	AIFM2	pLOF plus deleterious missense (1/5); AAF < 1%	10:70121123:G:A	rs931949523	missense (5/5)	5.58784e-05	ENST00000307864:ENST00000373248:ENST00000613322	c.383C>T:c.383C>T:c.383C>T	p.Ala128Val:p.Ala128Val:p.Ala128Val
All	AIFM2	pLOF plus deleterious missense (1/5); AAF < 1%	10:70120562:C:T		missense (5/5)	1.1643e-06	ENST00000307864:ENST00000373248:ENST00000613322	c.452G>A:c.452G>A:c.452G>A	p.Gly151Asp:p.Gly151Asp:p.Gly151Asp
All	AIFM2	pLOF plus deleterious missense (1/5); AAF < 1%	10:70114928:T:C		missense (5/5)	2.31672e-06	ENST00000307864:ENST00000373248:ENST00000613322	c.962A>G:c.962A>G:c.962A>G	p.Tyr321Cys:p.Tyr321Cys:p.Tyr321Cys
All	AIFM2	pLOF plus deleterious missense (1/5); AAF < 1%	10:70123498:A:C		missense (5/5)	4.94315e-05	ENST00000307864:ENST00000373248:ENST00000613322	c.201T>G:c.201T>G:c.201T>G	p.Ile67Met:p.Ile67Met:p.Ile67Met
All	AIFM2	pLOF plus deleterious missense (1/5); AAF < 1%	10:70121178:C:T		missense (5/5)	3.4929e-06	ENST00000307864:ENST00000373248:ENST00000613322	c.328G>A:c.328G>A:c.328G>A	p.Gly110Ser:p.Gly110Ser:p.Gly110Ser
All	AIFM2	pLOF plus deleterious missense (1/5); AAF < 1%	10:70123945:T:C		missense (5/5)	3.61826e-06	ENST00000307864:ENST00000373248:ENST00000613322	c.140A>G:c.140A>G:c.140A>G	p.His47Arg:p.His47Arg:p.His47Arg
All	AIFM2	pLOF plus deleterious missense (1/5); AAF < 1%	10:70124027:C:A		missense (5/5)	1.1643e-06	ENST00000307864:ENST00000373248:ENST00000613322	c.58G>T:c.58G>T:c.58G>T	p.Gly20Cys:p.Gly20Cys:p.Gly20Cys
All	AIFM2	pLOF plus deleterious missense (1/5); AAF < 1%	10:70116709:T:G		missense (5/5)	1.1643e-06	ENST00000307864:ENST00000373248:ENST00000613322	c.682A>C:c.682A>C:c.682A>C	p.Thr228Pro:p.Thr228Pro:p.Thr228Pro
All	AIFM2	pLOF plus deleterious missense (1/5); AAF < 1%	10:70124042:C:T		missense (5/5)	5.24576e-05	ENST00000307864:ENST00000373248:ENST00000613322	c.43G>A:c.43G>A:c.43G>A	p.Val15Met:p.Val15Met:p.Val15Met
All	AIFM2	pLOF plus deleterious missense (1/5); AAF < 1%	10:70114311:A:C		missense (5/5)	1.1643e-06	ENST00000307864:ENST00000373248:ENST00000613322	c.989T>G:c.989T>G:c.989T>G	p.Leu330Arg:p.Leu330Arg:p.Leu330Arg
All	AIFM2	pLOF plus deleterious missense (1/5); AAF < 1%	10:70116769:G:A	rs1302441367	missense (5/5)	1.17351e-05	ENST00000307864:ENST00000373248:ENST00000613322	c.622C>T:c.622C>T:c.622C>T	p.Arg208Trp:p.Arg208Trp:p.Arg208Trp
All	AIFM2	pLOF plus deleterious missense (1/5); AAF < 1%	10:70114291:C:T	rs769905584	missense (5/5)	3.18502e-05	ENST00000307864:ENST00000373248:ENST00000613322	c.1009G>A:c.1009G>A:c.1009G>A	p.Gly337Ser:p.Gly337Ser:p.Gly337Ser
All	AIFM2	pLOF plus deleterious missense (1/5); AAF < 1%	10:70121180:G:A	rs374856767	missense (5/5)	1.61925e-05	ENST00000307864:ENST00000373248:ENST00000613322	c.326C>T:c.326C>T:c.326C>T	p.Thr109Met:p.Thr109Met:p.Thr109Met
All	AIFM2	pLOF plus deleterious missense (1/5); AAF < 1%	10:70120536:C:G	rs773248011	missense (5/5)	2.01172e-05	ENST00000307864:ENST00000373248:ENST00000613322	c.478G>C:c.478G>C:c.478G>C	p.Glu160Gln:p.Glu160Gln:p.Glu160Gln
All	AIFM2	pLOF plus deleterious missense (1/5); AAF < 1%	10:70121157:C:T	rs778916950	missense (5/5)	3.60933e-05	ENST00000307864:ENST00000373248:ENST00000613322	c.349G>A:c.349G>A:c.349G>A	p.Gly117Ser:p.Gly117Ser:p.Gly117Ser
All	AIFM2	pLOF plus deleterious missense (1/5); AAF < 1%	10:70123520:C:T	rs768114333	missense (5/5)	0.000167635	ENST00000307864:ENST00000373248:ENST00000613322	c.179G>A:c.179G>A:c.179G>A	p.Gly60Glu:p.Gly60Glu:p.Gly60Glu
All	AIFM2	pLOF plus deleterious missense (1/5); AAF < 1%	10:70114284:C:T		missense (5/5)	1.1643e-06	ENST00000307864:ENST00000373248:ENST00000613322	c.1016G>A:c.1016G>A:c.1016G>A	p.Gly339Asp:p.Gly339Asp:p.Gly339Asp
All	AIFM2	pLOF plus deleterious missense (1/5); AAF < 1%	10:70124005:G:A		missense (5/5)	3.4929e-06	ENST00000307864:ENST00000373248:ENST00000613322	c.80C>T:c.80C>T:c.80C>T	p.Ala27Val:p.Ala27Val:p.Ala27Val
All	AIFM2	pLOF plus deleterious missense (1/5); AAF < 1%	10:70123409:C:G		missense (5/5)	1.1643e-06	ENST00000307864:ENST00000373248:ENST00000613322	c.290G>C:c.290G>C:c.290G>C	p.Gly97Ala:p.Gly97Ala:p.Gly97Ala
All	AIFM2	pLOF plus deleterious missense (1/5); AAF < 1%	10:70114197:A:G	rs770505998	missense (5/5)	2.27502e-06	ENST00000307864:ENST00000373248:ENST00000613322	c.1103T>C:c.1103T>C:c.1103T>C	p.Met368Thr:p.Met368Thr:p.Met368Thr
All	AIFM2	pLOF plus deleterious missense (1/5); AAF < 1%	10:70117862:C:A		missense (5/5)	7.23652e-06	ENST00000307864:ENST00000373248:ENST00000613322	c.566G>T:c.566G>T:c.566G>T	p.Arg189Leu:p.Arg189Leu:p.Arg189Leu
All	AIFM2	pLOF plus deleterious missense (1/5); AAF < 1%	10:70115070:C:T	rs556122563	missense (5/5)	1.13184e-05	ENST00000307864:ENST00000373248:ENST00000613322	c.820G>A:c.820G>A:c.820G>A	p.Val274Met:p.Val274Met:p.Val274Met
All	AIFM2	pLOF plus deleterious missense (1/5); AAF < 1%	10:70115046:C:T	rs151190502	missense (5/5)	4.10465e-05	ENST00000307864:ENST00000373248:ENST00000613322	c.844G>A:c.844G>A:c.844G>A	p.Ala282Thr:p.Ala282Thr:p.Ala282Thr
All	AIFM2	pLOF plus deleterious missense (1/5); AAF < 1%	10:70115037:C:T		missense (5/5)	3.4929e-06	ENST00000307864:ENST00000373248:ENST00000613322	c.853G>A:c.853G>A:c.853G>A	p.Asp285Asn:p.Asp285Asn:p.Asp285Asn
All	AIFM2	pLOF plus deleterious missense (1/5); AAF < 1%	10:70114202:T:A	rs746426577	missense (5/5)	1.1643e-06	ENST00000307864:ENST00000373248:ENST00000613322	c.1098A>T:c.1098A>T:c.1098A>T	p.Lys366Asn:p.Lys366Asn:p.Lys366Asn
All	AIFM2	pLOF plus deleterious missense (1/5); AAF < 1%	10:70123434:T:A		missense (5/5)	1.7316e-05	ENST00000307864:ENST00000373248:ENST00000613322	c.265A>T:c.265A>T:c.265A>T	p.Asn89Tyr:p.Asn89Tyr:p.Asn89Tyr
All	AIFM2	pLOF plus deleterious missense (1/5); AAF < 1%	10:70116661:C:T	rs771695112	missense (5/5)	4.1541e-05	ENST00000307864:ENST00000373248:ENST00000613322	c.730G>A:c.730G>A:c.730G>A	p.Gly244Ser:p.Gly244Ser:p.Gly244Ser
All	AIFM2	pLOF plus deleterious missense (1/5); AAF < 1%	10:70115042:A:G	rs1319838951	missense (5/5)	1.08548e-05	ENST00000307864:ENST00000373248:ENST00000613322	c.848T>C:c.848T>C:c.848T>C	p.Ile283Thr:p.Ile283Thr:p.Ile283Thr
All	AIFM2	pLOF plus deleterious missense (1/5); AAF < 1%	10:70117827:C:G		missense (5/5)	4.94413e-05	ENST00000307864:ENST00000373248:ENST00000613322	c.601G>C:c.601G>C:c.601G>C	p.Val201Leu:p.Val201Leu:p.Val201Leu
All	AIFM2	pLOF plus deleterious missense (1/5); AAF < 1%	10:70124077:G:A	rs1290103925	missense (5/5)	1.4473e-05	ENST00000307864:ENST00000373248:ENST00000613322	c.8C>T:c.8C>T:c.8C>T	p.Ser3Phe:p.Ser3Phe:p.Ser3Phe
All	AIFM2	pLOF plus deleterious missense (1/5); AAF < 1%	10:70115088:C:T		missense (5/5)	1.1643e-06	ENST00000307864:ENST00000373248:ENST00000613322	c.802G>A:c.802G>A:c.802G>A	p.Val268Met:p.Val268Met:p.Val268Met
All	AIFM2	pLOF plus deleterious missense (1/5); AAF < 1%	10:70114311:A:T		missense (5/5)	1.4473e-05	ENST00000307864:ENST00000373248:ENST00000613322	c.989T>A:c.989T>A:c.989T>A	p.Leu330Gln:p.Leu330Gln:p.Leu330Gln
All	AIFM2	pLOF plus deleterious missense (1/5); AAF < 1%	10:70117827:C:A	rs777129679	missense (5/5)	8.15011e-06	ENST00000307864:ENST00000373248:ENST00000613322	c.601G>T:c.601G>T:c.601G>T	p.Val201Leu:p.Val201Leu:p.Val201Leu
All	AIFM2	pLOF plus deleterious missense (1/5); AAF < 1%	10:70123924:C:G	rs771383095	missense (5/5)	3.34744e-05	ENST00000307864:ENST00000373248:ENST00000613322	c.161G>C:c.161G>C:c.161G>C	p.Arg54Pro:p.Arg54Pro:p.Arg54Pro
All	AIFM2	pLOF plus deleterious missense (1/5); AAF < 1%	10:70120551:C:T		missense (5/5)	6.98581e-06	ENST00000307864:ENST00000373248:ENST00000613322	c.463G>A:c.463G>A:c.463G>A	p.Val155Met:p.Val155Met:p.Val155Met
All	AIFM2	pLOF plus deleterious missense (1/5); AAF < 1%	10:70117907:T:A	rs779593279	missense (5/5)	9.88631e-05	ENST00000307864:ENST00000373248:ENST00000613322	c.521A>T:c.521A>T:c.521A>T	p.His174Leu:p.His174Leu:p.His174Leu
All	AIFM2	pLOF plus deleterious missense (1/5); AAF < 1%	10:70123966:A:C		missense (5/5)	5.82156e-06	ENST00000307864:ENST00000373248:ENST00000613322	c.119T>G:c.119T>G:c.119T>G	p.Val40Gly:p.Val40Gly:p.Val40Gly
All	AIFM2	pLOF plus deleterious missense (1/5); AAF < 1%	10:70116766:C:A	rs769899624	missense (5/5)	1.1643e-06	ENST00000307864:ENST00000373248:ENST00000613322	c.625G>T:c.625G>T:c.625G>T	p.Val209Leu:p.Val209Leu:p.Val209Leu
All	AIFM2	pLOF plus deleterious missense (1/5); AAF < 1%	10:70123951:G:A		missense (5/5)	1.1643e-06	ENST00000307864:ENST00000373248:ENST00000613322	c.134C>T:c.134C>T:c.134C>T	p.Ser45Phe:p.Ser45Phe:p.Ser45Phe
All	AIFM2	pLOF plus deleterious missense (1/5); AAF < 1%	10:70115099:C:A		missense (5/5)	2.1819e-06	ENST00000307864:ENST00000373248:ENST00000613322	c.791G>T:c.791G>T:c.791G>T	p.Gly264Val:p.Gly264Val:p.Gly264Val
All	AIFM2	pLOF plus deleterious missense (1/5); AAF < 1%	10:70120559:G:A	rs764906460	missense (5/5)	8.66279e-06	ENST00000307864:ENST00000373248:ENST00000613322	c.455C>T:c.455C>T:c.455C>T	p.Ser152Leu:p.Ser152Leu:p.Ser152Leu
All	AIFM2	pLOF plus deleterious missense (1/5); AAF < 1%	10:70120559:G:C	rs764906460	missense (5/5)	3.61836e-06	ENST00000307864:ENST00000373248:ENST00000613322	c.455C>G:c.455C>G:c.455C>G	p.Ser152Trp:p.Ser152Trp:p.Ser152Trp
All	AIFM2	pLOF plus deleterious missense (1/5); AAF < 1%	10:70115083:G:C	rs374671076	missense (5/5)	0.000226963	ENST00000307864:ENST00000373248:ENST00000613322	c.807C>G:c.807C>G:c.807C>G	p.Asn269Lys:p.Asn269Lys:p.Asn269Lys
All	AIFM2	pLOF plus deleterious missense (1/5); AAF < 1%	10:70115084:T:C		missense (5/5)	3.61826e-06	ENST00000307864:ENST00000373248:ENST00000613322	c.806A>G:c.806A>G:c.806A>G	p.Asn269Ser:p.Asn269Ser:p.Asn269Ser
All	AIFM2	pLOF plus deleterious missense (1/5); AAF < 1%	10:70117854:C:T	rs564175211	missense (5/5)	1.14054e-05	ENST00000307864:ENST00000373248:ENST00000613322	c.574G>A:c.574G>A:c.574G>A	p.Val192Met:p.Val192Met:p.Val192Met
All	AIFM2	pLOF plus deleterious missense (1/5); AAF < 1%	10:70123907:C:T	rs746615170	missense (5/5)	1.49644e-05	ENST00000307864:ENST00000373248:ENST00000613322	c.178G>A:c.178G>A:c.178G>A	p.Gly60Arg:p.Gly60Arg:p.Gly60Arg
All	AIFM2	pLOF plus deleterious missense (1/5); AAF < 1%	10:70117812:T:A		missense (5/5)	3.61826e-06	ENST00000307864:ENST00000373248:ENST00000613322	c.616A>T:c.616A>T:c.616A>T	p.Ser206Cys:p.Ser206Cys:p.Ser206Cys
All	AIFM2	pLOF plus deleterious missense (1/5); AAF < 1%	10:70117919:A:G	rs775965800	missense (5/5)	8.15013e-05	ENST00000307864:ENST00000373248:ENST00000613322	c.509T>C:c.509T>C:c.509T>C	p.Val170Ala:p.Val170Ala:p.Val170Ala
All	AIFM2	pLOF plus deleterious missense (1/5); AAF < 1%	10:70123955:C:T	rs1432312201	missense (5/5)	1.1643e-06	ENST00000307864:ENST00000373248:ENST00000613322	c.130G>A:c.130G>A:c.130G>A	p.Asp44Asn:p.Asp44Asn:p.Asp44Asn
All	AIFM2	pLOF plus deleterious missense (1/5); AAF < 1%	10:70116769:G:C		missense (5/5)	2.32867e-06	ENST00000307864:ENST00000373248:ENST00000613322	c.622C>G:c.622C>G:c.622C>G	p.Arg208Gly:p.Arg208Gly:p.Arg208Gly
All	AIFM2	pLOF plus deleterious missense (1/5); AAF < 1%	10:70123966:A:G		missense (5/5)	4.65726e-06	ENST00000307864:ENST00000373248:ENST00000613322	c.119T>C:c.119T>C:c.119T>C	p.Val40Ala:p.Val40Ala:p.Val40Ala
All	AIFM2	pLOF plus deleterious missense (1/5); AAF < 1%	10:70114190:C:A		missense (5/5)	1.1643e-06	ENST00000307864:ENST00000373248:ENST00000613322	c.1110G>T:c.1110G>T:c.1110G>T	p.Gln370His:p.Gln370His:p.Gln370His
All	AIFM2	pLOF plus deleterious missense (1/5); AAF < 1%	10:70117863:G:A	rs147089234	missense (5/5)	0.00112349	ENST00000307864:ENST00000373248:ENST00000613322	c.565C>T:c.565C>T:c.565C>T	p.Arg189Trp:p.Arg189Trp:p.Arg189Trp
All	AIFM2	pLOF plus deleterious missense (1/5); AAF < 1%	10:70123469:A:G		missense (5/5)	1.1643e-06	ENST00000307864:ENST00000373248:ENST00000613322	c.230T>C:c.230T>C:c.230T>C	p.Phe77Ser:p.Phe77Ser:p.Phe77Ser
All	AIFM2	pLOF plus deleterious missense (1/5); AAF < 1%	10:70123954:T:A		missense (5/5)	5.58784e-05	ENST00000307864:ENST00000373248:ENST00000613322	c.131A>T:c.131A>T:c.131A>T	p.Asp44Val:p.Asp44Val:p.Asp44Val
All	AIFM2	pLOF plus deleterious missense (1/5); AAF < 1%	10:70121192:A:G		missense (5/5)	3.61826e-06	ENST00000307864:ENST00000373248:ENST00000613322	c.314T>C:c.314T>C:c.314T>C	p.Leu105Pro:p.Leu105Pro:p.Leu105Pro
All	AIFM2	pLOF plus deleterious missense (1/5); AAF < 1%	10:70124020:C:A		missense (5/5)	1.1643e-06	ENST00000307864:ENST00000373248:ENST00000613322	c.65G>T:c.65G>T:c.65G>T	p.Gly22Val:p.Gly22Val:p.Gly22Val
All	AIFM2	pLOF plus deleterious missense (1/5); AAF < 1%	10:70121198:G:A	rs770604125	missense (5/5)	2.3286e-06	ENST00000307864:ENST00000373248:ENST00000613322	c.308C>T:c.308C>T:c.308C>T	p.Ser103Phe:p.Ser103Phe:p.Ser103Phe
All	AIFM2	pLOF plus deleterious missense (1/5); AAF < 1%	10:70123915:A:G		missense (5/5)	2.3286e-06	ENST00000307864:ENST00000373248:ENST00000613322	c.170T>C:c.170T>C:c.170T>C	p.Val57Ala:p.Val57Ala:p.Val57Ala
All	AIFM2	pLOF plus deleterious missense (1/5); AAF < 1%	10:70124018:C:A		missense (5/5)	1.16433e-06	ENST00000307864:ENST00000373248:ENST00000613322	c.67G>T:c.67G>T:c.67G>T	p.Gly23Trp:p.Gly23Trp:p.Gly23Trp
All	AIFM2	pLOF plus deleterious missense (1/5); AAF < 1%	10:70117908:G:A	rs1337693611	missense (5/5)	1.1643e-06	ENST00000307864:ENST00000373248:ENST00000613322	c.520C>T:c.520C>T:c.520C>T	p.His174Tyr:p.His174Tyr:p.His174Tyr
All	AIFM2	pLOF plus deleterious missense (1/5); AAF < 1%	10:70120526:G:C	rs769913973	missense (5/5)	8.65801e-05	ENST00000307864:ENST00000373248:ENST00000613322	c.488C>G:c.488C>G:c.488C>G	p.Thr163Arg:p.Thr163Arg:p.Thr163Arg
All	AIFM2	pLOF plus deleterious missense (1/5); AAF < 1%	10:70114986:C:T	rs776461484	missense (5/5)	2.3286e-06	ENST00000307864:ENST00000373248:ENST00000613322	c.904G>A:c.904G>A:c.904G>A	p.Ala302Thr:p.Ala302Thr:p.Ala302Thr
All	AIFM2	pLOF plus deleterious missense (1/5); AAF < 1%	10:70116775:C:G	rs758235500	splice_acceptor	4.94315e-05	ENST00000307864:ENST00000373248:ENST00000613322	c.617-1G>C:c.617-1G>C:c.617-1G>C
All	AIFM2	pLOF plus deleterious missense (1/5); AAF < 1%	10:70117921:C:A		splice_acceptor	1.1643e-06	ENST00000307864:ENST00000373248:ENST00000613322	c.508-1G>T:c.508-1G>T:c.508-1G>T
All	AIFM2	pLOF plus deleterious missense (1/5); AAF < 1%	10:70123521:C:G	rs574411666	splice_acceptor	8.72758e-06	ENST00000307864:ENST00000373248:ENST00000613322	c.179-1G>C:c.179-1G>C:c.179-1G>C
All	AIFM2	pLOF plus deleterious missense (1/5); AAF < 1%	10:70117921:C:T		splice_acceptor	1.1643e-06	ENST00000307864:ENST00000373248:ENST00000613322	c.508-1G>A:c.508-1G>A:c.508-1G>A
All	AIFM2	pLOF plus deleterious missense (1/5); AAF < 1%	10:70121212:C:G		splice_acceptor	1.1643e-06	ENST00000307864:ENST00000373248:ENST00000613322	c.295-1G>C:c.295-1G>C:c.295-1G>C
All	AIFM2	pLOF plus deleterious missense (1/5); AAF < 1%	10:70124098:C:T		splice_acceptor	0.000226963	ENST00000307864	c.-13-1G>A
All	AIFM2	pLOF plus deleterious missense (1/5); AAF < 1%	10:70121213:T:C		splice_acceptor	1.1643e-06	ENST00000307864:ENST00000373248:ENST00000613322	c.295-2A>G:c.295-2A>G:c.295-2A>G
All	AIFM2	pLOF plus deleterious missense (1/5); AAF < 1%	10:70120506:C:T		splice_donor	1.1643e-06	ENST00000307864:ENST00000373248:ENST00000613322	c.507+1G>A:c.507+1G>A:c.507+1G>A
All	AIFM2	pLOF plus deleterious missense (1/5); AAF < 1%	10:70121091:C:T	rs1173248314	splice_donor	1.1643e-06	ENST00000307864:ENST00000373248:ENST00000613322	c.414+1G>A:c.414+1G>A:c.414+1G>A
All	AIFM2	pLOF plus deleterious missense (1/5); AAF < 1%	10:70114144:C:T	rs775965717	splice_donor	2.17096e-05	ENST00000373248	c.*33+1G>A
All	AIFM2	pLOF plus deleterious missense (1/5); AAF < 1%	10:70123404:C:T		splice_donor	7.23652e-06	ENST00000307864:ENST00000373248:ENST00000613322	c.294+1G>A:c.294+1G>A:c.294+1G>A
All	AIFM2	pLOF plus deleterious missense (1/5); AAF < 1%	10:70114917:T:TA		splice_donor	1.1643e-06	ENST00000307864:ENST00000373248:ENST00000613322	c.970+2dupT:c.970+2dupT:c.970+2dupT
All	AIFM2	pLOF plus deleterious missense (1/5); AAF < 1%	10:70123403:A:G		splice_donor	3.61826e-06	ENST00000307864:ENST00000373248:ENST00000613322	c.294+2T>C:c.294+2T>C:c.294+2T>C
All	AIFM2	pLOF plus deleterious missense (1/5); AAF < 1%	10:70117810:A:T		splice_donor	1.80913e-05	ENST00000307864:ENST00000373248:ENST00000613322	c.616+2T>A:c.616+2T>A:c.616+2T>A
All	AIFM2	pLOF plus deleterious missense (1/5); AAF < 1%	10:70123906:C:T	rs199761148	splice_donor	0.000187598	ENST00000307864:ENST00000373248:ENST00000613322	c.178+1G>A:c.178+1G>A:c.178+1G>A
All	AIFM2	pLOF plus deleterious missense (1/5); AAF < 1%	10:70124084:T:C	rs1362559196	start_lost	0.000209859	ENST00000307864:ENST00000373248:ENST00000613322	c.1A>G:c.1A>G:c.1A>G	p.Met1?:p.Met1?:p.Met1?
All	AIFM2	pLOF plus deleterious missense (1/5); AAF < 1%	10:70114205:C:T	rs1431999445	stop_gained	4.40428e-06	ENST00000307864:ENST00000373248:ENST00000613322	c.1095G>A:c.1095G>A:c.1095G>A	p.Trp365*:p.Trp365*:p.Trp365*
All	AIFM2	pLOF plus deleterious missense (1/5); AAF < 1%	10:70123994:G:A		stop_gained	1.1643e-06	ENST00000307864:ENST00000373248:ENST00000613322	c.91C>T:c.91C>T:c.91C>T	p.Gln31*:p.Gln31*:p.Gln31*
All	AIFM2	pLOF plus deleterious missense (1/5); AAF < 1%	10:70114927:G:C		stop_gained	1.31094e-06	ENST00000307864:ENST00000373248:ENST00000613322	c.963C>G:c.963C>G:c.963C>G	p.Tyr321*:p.Tyr321*:p.Tyr321*
All	AIFM2	pLOF plus deleterious missense (1/5); AAF < 1%	10:70123416:G:A		stop_gained	3.27284e-06	ENST00000307864:ENST00000373248:ENST00000613322	c.283C>T:c.283C>T:c.283C>T	p.Gln95*:p.Gln95*:p.Gln95*
All	AIFM2	pLOF plus deleterious missense (1/5); AAF < 1%	10:70116730:G:A	rs368059204	stop_gained	8.12258e-06	ENST00000307864:ENST00000373248:ENST00000613322	c.661C>T:c.661C>T:c.661C>T	p.Arg221*:p.Arg221*:p.Arg221*
All	AIFM2	pLOF plus deleterious missense (1/5); AAF < 1%	10:70123407:C:A	rs139590841	stop_gained	2.50922e-05	ENST00000307864:ENST00000373248:ENST00000613322	c.292G>T:c.292G>T:c.292G>T	p.Glu98*:p.Glu98*:p.Glu98*
All	AIFM2	pLOF plus deleterious missense (1/5); AAF < 1%	10:70120524:C:A		stop_gained	1.16431e-06	ENST00000307864:ENST00000373248:ENST00000613322	c.490G>T:c.490G>T:c.490G>T	p.Glu164*:p.Glu164*:p.Glu164*
All	AIFM2	pLOF plus deleterious missense (1/5); AAF < 1%	10:70123925:G:A	rs142042538	stop_gained	3.7289e-05	ENST00000307864:ENST00000373248:ENST00000613322	c.160C>T:c.160C>T:c.160C>T	p.Arg54*:p.Arg54*:p.Arg54*
All	AIFM2	pLOF plus deleterious missense (1/5); AAF < 1%	10:70114192:G:A		stop_gained	1.08548e-05	ENST00000307864:ENST00000373248:ENST00000613322	c.1108C>T:c.1108C>T:c.1108C>T	p.Gln370*:p.Gln370*:p.Gln370*
All	AIFM2	pLOF plus deleterious missense (1/5); AAF < 1%	10:70120519:A:T		stop_gained	3.49295e-06	ENST00000307864:ENST00000373248:ENST00000613322	c.495T>A:c.495T>A:c.495T>A	p.Tyr165*:p.Tyr165*:p.Tyr165*
All	AIFM2	pLOF plus deleterious missense (1/5); AAF < 1%	10:70123509:T:A		stop_gained	3.4929e-06	ENST00000307864:ENST00000373248:ENST00000613322	c.190A>T:c.190A>T:c.190A>T	p.Lys64*:p.Lys64*:p.Lys64*
All	AIFM2	pLOF plus deleterious missense (1/5); AAF < 1%	10:70124063:C:A	rs779480979	stop_gained	9.7693e-05	ENST00000307864:ENST00000373248:ENST00000613322	c.22G>T:c.22G>T:c.22G>T	p.Glu8*:p.Glu8*:p.Glu8*
All	AIFM2	pLOF plus deleterious missense (1/5); AAF < 1%	10:70117860:G:A		stop_gained	1.1643e-06	ENST00000307864:ENST00000373248:ENST00000613322	c.568C>T:c.568C>T:c.568C>T	p.Gln190*:p.Gln190*:p.Gln190*
All	AIFM2	pLOF plus deleterious missense (1/5); AAF < 1%	10:70115073:G:A		stop_gained	3.61826e-06	ENST00000307864:ENST00000373248:ENST00000613322	c.817C>T:c.817C>T:c.817C>T	p.Gln273*:p.Gln273*:p.Gln273*
All	AIFM2	pLOF plus deleterious missense (1/5); AAF < 1%	10:70116712:G:A		stop_gained	1.1643e-06	ENST00000307864:ENST00000373248:ENST00000613322	c.679C>T:c.679C>T:c.679C>T	p.Gln227*:p.Gln227*:p.Gln227*
All	AIFM2	pLOF plus deleterious missense (1/5); AAF < 1%	10:70121094:G:A		stop_gained	1.4473e-05	ENST00000307864:ENST00000373248:ENST00000613322	c.412C>T:c.412C>T:c.412C>T	p.Gln138*:p.Gln138*:p.Gln138*
All	AIFM2	pLOF plus deleterious missense (1/5); AAF < 1%	10:70117902:G:A		stop_gained	0.000111757	ENST00000307864:ENST00000373248:ENST00000613322	c.526C>T:c.526C>T:c.526C>T	p.Gln176*:p.Gln176*:p.Gln176*
All	AIFM2	pLOF plus deleterious missense (1/5); AAF < 1%	10:70114180:A:G	rs1207145332	stop_lost	3.4632e-05	ENST00000307864:ENST00000373248:ENST00000613322	c.1120T>C:c.1120T>C:c.1120T>C	p.Ter374Argext*?:p.Ter374Argext*?:p.Ter374Argext*?
All	ANKRD12	pLOF; AAF < 1%	18:9256128:AAGAC:A	rs1349989609	frameshift	1.97939e-05	ENST00000262126:ENST00000400020	c.2864_2867delACAG:c.2795_2798delACAG	p.Asp955fs:p.Asp932fs
All	ANKRD12	pLOF; AAF < 1%	18:9256404:A:AT		frameshift	1.1643e-06	ENST00000262126:ENST00000400020	c.3137_3138insT:c.3068_3069insT	p.Lys1046fs:p.Lys1023fs
All	ANKRD12	pLOF; AAF < 1%	18:9255151:TC:T		frameshift	1.1643e-06	ENST00000262126:ENST00000400020	c.1885delC:c.1816delC	p.His629fs:p.His606fs
All	ANKRD12	pLOF; AAF < 1%	18:9255187:G:GA		frameshift	2.32861e-06	ENST00000262126:ENST00000400020	c.1927dupA:c.1858dupA	p.Met643fs:p.Met620fs
All	ANKRD12	pLOF; AAF < 1%	18:9255249:AAAAAG:A		frameshift	1.16433e-06	ENST00000262126:ENST00000400020	c.1988_1992delAAAAG:c.1919_1923delAAAAG	p.Glu663fs:p.Glu640fs
All	ANKRD12	pLOF; AAF < 1%	18:9256120:TAAAG:T	rs756301437	frameshift	1.97826e-05	ENST00000262126:ENST00000400020	c.2857_2860delGAAA:c.2788_2791delGAAA	p.Glu953fs:p.Glu930fs
All	ANKRD12	pLOF; AAF < 1%	18:9255149:G:GATCATAGT		frameshift	4.94315e-05	ENST00000262126:ENST00000400020	c.1883_1890dupATCATAGT:c.1814_1821dupATCATAGT	p.Pro631fs:p.Pro608fs
All	ANKRD12	pLOF; AAF < 1%	18:9255216:T:TA	rs1230531995	frameshift	1.16431e-06	ENST00000262126:ENST00000400020	c.1956dupA:c.1887dupA	p.His653fs:p.His630fs
All	ANKRD12	pLOF; AAF < 1%	18:9258401:CAGTT:C	rs1482169329	frameshift	1.1643e-06	ENST00000262126:ENST00000400020	c.5140_5143delGTTA:c.5071_5074delGTTA	p.Val1714fs:p.Val1691fs
All	ANKRD12	pLOF; AAF < 1%	18:9255470:TCAAC:T	rs1186597115	frameshift	4.75264e-06	ENST00000262126:ENST00000400020	c.2207_2210delCCAA:c.2138_2141delCCAA	p.Thr736fs:p.Thr713fs
All	ANKRD12	pLOF; AAF < 1%	18:9256366:TA:T		frameshift	3.61829e-06	ENST00000262126:ENST00000400020	c.3102delA:c.3033delA	p.Asp1035fs:p.Asp1012fs
All	ANKRD12	pLOF; AAF < 1%	18:9256124:GAA:G		frameshift	1.16438e-06	ENST00000262126:ENST00000400020	c.2861_2862delAA:c.2792_2793delAA	p.Lys954fs:p.Lys931fs
All	ANKRD12	pLOF; AAF < 1%	18:9211698:TAC:T		frameshift	7.23652e-06	ENST00000262126:ENST00000400020	c.570_571delCA:c.501_502delCA	p.Met191fs:p.Met168fs
All	ANKRD12	pLOF; AAF < 1%	18:9255428:G:GA		frameshift	2.32864e-06	ENST00000262126:ENST00000400020	c.2169dupA:c.2100dupA	p.Ser724fs:p.Ser701fs
All	ANKRD12	pLOF; AAF < 1%	18:9257881:TAATG:T		frameshift	3.52384e-06	ENST00000262126:ENST00000400020	c.4618_4621delGAAT:c.4549_4552delGAAT	p.Glu1540fs:p.Glu1517fs
All	ANKRD12	pLOF; AAF < 1%	18:9258163:AAAAG:A		frameshift	2.32862e-06	ENST00000262126:ENST00000400020	c.4900_4903delGAAA:c.4831_4834delGAAA	p.Glu1634fs:p.Glu1611fs
All	ANKRD12	pLOF; AAF < 1%	18:9221870:C:CGTCA		frameshift	5.58784e-05	ENST00000262126:ENST00000400020	c.815_818dupGTCA:c.746_749dupGTCA	p.His273fs:p.His250fs
All	ANKRD12	pLOF; AAF < 1%	18:9255224:CAT:C	rs1212721434	frameshift	2.64259e-06	ENST00000262126:ENST00000400020	c.1959_1960delTA:c.1890_1891delTA	p.His653fs:p.His630fs
All	ANKRD12	pLOF; AAF < 1%	18:9255032:G:GT		frameshift	1.1643e-06	ENST00000262126:ENST00000400020	c.1765_1766insT:c.1696_1697insT	p.Glu589fs:p.Glu566fs
All	ANKRD12	pLOF; AAF < 1%	18:9182429:T:TA		frameshift	3.61826e-06	ENST00000262126:ENST00000400020	c.1dupA:c.1dupA	p.Met1fs:p.Met1fs
All	ANKRD12	pLOF; AAF < 1%	18:9255860:GATAAA:G	rs775076664	frameshift	3.20909e-05	ENST00000262126:ENST00000400020	c.2600_2604delTAAAA:c.2531_2535delTAAAA	p.Ile867fs:p.Ile844fs
All	ANKRD12	pLOF; AAF < 1%	18:9254431:AAATG:A		frameshift	1.1643e-06	ENST00000262126:ENST00000400020	c.1167_1170delTGAA:c.1098_1101delTGAA	p.Glu390fs:p.Glu367fs
All	ANKRD12	pLOF; AAF < 1%	18:9256799:T:TCATTA		frameshift	1.16432e-06	ENST00000262126:ENST00000400020	c.3535_3536insTACAT:c.3466_3467insTACAT	p.Ser1179fs:p.Ser1156fs
All	ANKRD12	pLOF; AAF < 1%	18:9257942:G:GC		frameshift	1.1643e-06	ENST00000262126:ENST00000400020	c.4677dupC:c.4608dupC	p.Phe1560fs:p.Phe1537fs
All	ANKRD12	pLOF; AAF < 1%	18:9195643:TA:T		frameshift	1.1643e-06	ENST00000262126:ENST00000400020	c.183delA:c.183delA	p.Lys61fs:p.Lys61fs
All	ANKRD12	pLOF; AAF < 1%	18:9256366:TAAAGA:T		frameshift	1.16442e-06	ENST00000262126:ENST00000400020	c.3100_3104delAAAGA:c.3031_3035delAAAGA	p.Lys1034fs:p.Lys1011fs
All	ANKRD12	pLOF; AAF < 1%	18:9257658:A:AT	rs1474608455	frameshift	3.4929e-06	ENST00000262126:ENST00000400020	c.4397dupT:c.4328dupT	p.Leu1466fs:p.Leu1443fs
All	ANKRD12	pLOF; AAF < 1%	18:9255394:CTT:C		frameshift	1.16431e-06	ENST00000262126:ENST00000400020	c.2131_2132delTT:c.2062_2063delTT	p.Leu711fs:p.Leu688fs
All	ANKRD12	pLOF; AAF < 1%	18:9255868:AAAAG:A		frameshift	1.16442e-06	ENST00000262126:ENST00000400020	c.2605_2608delGAAA:c.2536_2539delGAAA	p.Glu869fs:p.Glu846fs
All	ANKRD12	pLOF; AAF < 1%	18:9208747:C:CT	rs761842575	frameshift	1.1643e-06	ENST00000262126:ENST00000400020	c.396dupT:c.327dupT	p.Glu133fs:p.Glu110fs
All	ANKRD12	pLOF; AAF < 1%	18:9256072:TAAAC:T	rs767653355	frameshift	1.20005e-05	ENST00000262126:ENST00000400020	c.2808_2811delACAA:c.2739_2742delACAA	p.Lys936fs:p.Lys913fs
All	ANKRD12	pLOF; AAF < 1%	18:9256639:AAAAAC:A		frameshift	1.1643e-06	ENST00000262126:ENST00000400020	c.3376_3380delACAAA:c.3307_3311delACAAA	p.Thr1126fs:p.Thr1103fs
All	ANKRD12	pLOF; AAF < 1%	18:9255577:AAAAG:A		frameshift	1.16431e-06	ENST00000262126:ENST00000400020	c.2313_2316delAGAA:c.2244_2247delAGAA	p.Glu772fs:p.Glu749fs
All	ANKRD12	pLOF; AAF < 1%	18:9208684:CAAAA:C		frameshift	1.1643e-06	ENST00000262126:ENST00000400020	c.335_338delAAAA:c.266_269delAAAA	p.Lys112fs:p.Lys89fs
All	ANKRD12	pLOF; AAF < 1%	18:9216867:AC:A		frameshift	1.1643e-06	ENST00000262126:ENST00000400020	c.763delC:c.694delC	p.Leu255fs:p.Leu232fs
All	ANKRD12	pLOF; AAF < 1%	18:9204542:CA:C		frameshift	1.16434e-06	ENST00000262126	c.303delA	p.Glu102fs
All	ANKRD12	pLOF; AAF < 1%	18:9256321:T:TA		frameshift	1.16441e-06	ENST00000262126:ENST00000400020	c.3060dupA:c.2991dupA	p.Asp1021fs:p.Asp998fs
All	ANKRD12	pLOF; AAF < 1%	18:9256633:TAAAG:T		frameshift	4.6587e-06	ENST00000262126:ENST00000400020	c.3370_3373delGAAA:c.3301_3304delGAAA	p.Glu1124fs:p.Glu1101fs
All	ANKRD12	pLOF; AAF < 1%	18:9216860:ACACTC:A		frameshift	2.3286e-06	ENST00000262126:ENST00000400020	c.763_767delCTCCA:c.694_698delCTCCA	p.Leu255fs:p.Leu232fs
All	ANKRD12	pLOF; AAF < 1%	18:9255746:CAAATT:C	rs777905119	frameshift	1.17707e-05	ENST00000262126:ENST00000400020	c.2483_2487delTTAAA:c.2414_2418delTTAAA	p.Ile828fs:p.Ile805fs
All	ANKRD12	pLOF; AAF < 1%	18:9258459:TC:T		frameshift	3.61826e-06	ENST00000262126:ENST00000400020	c.5195delC:c.5126delC	p.Pro1732fs:p.Pro1709fs
All	ANKRD12	pLOF; AAF < 1%	18:9255496:A:ATTTT		frameshift	2.3286e-06	ENST00000262126:ENST00000400020	c.2229_2230insTTTT:c.2160_2161insTTTT	p.Glu744fs:p.Glu721fs
All	ANKRD12	pLOF; AAF < 1%	18:9256020:AAGAG:A		frameshift	6.93827e-06	ENST00000262126:ENST00000400020	c.2756_2759delAGAG:c.2687_2690delAGAG	p.Glu919fs:p.Glu896fs
All	ANKRD12	pLOF; AAF < 1%	18:9275650:G:GT		frameshift	1.1643e-06	ENST00000262126:ENST00000400020	c.5891dupT:c.5822dupT	p.Pro1965fs:p.Pro1942fs
All	ANKRD12	pLOF; AAF < 1%	18:9255581:GAA:G	rs1213746880	frameshift	3.61829e-06	ENST00000262126:ENST00000400020	c.2315_2316delAA:c.2246_2247delAA	p.Glu772fs:p.Glu749fs
All	ANKRD12	pLOF; AAF < 1%	18:9255357:AAG:A		frameshift	2.3286e-06	ENST00000262126:ENST00000400020	c.2094_2095delGA:c.2025_2026delGA	p.Asn699fs:p.Asn676fs
All	ANKRD12	pLOF; AAF < 1%	18:9256552:C:CA	rs1449847635	frameshift	3.61826e-06	ENST00000262126:ENST00000400020	c.3291dupA:c.3222dupA	p.His1098fs:p.His1075fs
All	ANKRD12	pLOF; AAF < 1%	18:9255240:AAG:A	rs780279839	frameshift	1.16433e-06	ENST00000262126:ENST00000400020	c.1978_1979delAG:c.1909_1910delAG	p.Arg660fs:p.Arg637fs
All	ANKRD12	pLOF; AAF < 1%	18:9255138:T:TA		frameshift	1.1643e-06	ENST00000262126:ENST00000400020	c.1874dupA:c.1805dupA	p.Asp626fs:p.Asp603fs
All	ANKRD12	pLOF; AAF < 1%	18:9257780:A:AT		frameshift	1.1643e-06	ENST00000262126:ENST00000400020	c.4516dupT:c.4447dupT	p.Ser1506fs:p.Ser1483fs
All	ANKRD12	pLOF; AAF < 1%	18:9211605:CACAA:C		frameshift	1.1643e-06	ENST00000262126:ENST00000400020	c.478_481delACAA:c.409_412delACAA	p.Thr160fs:p.Thr137fs
All	ANKRD12	pLOF; AAF < 1%	18:9211776:AT:A		frameshift	1.1643e-06	ENST00000262126:ENST00000400020	c.648delT:c.579delT	p.Phe216fs:p.Phe193fs
All	ANKRD12	pLOF; AAF < 1%	18:9256672:TAAAG:T		frameshift	2.32862e-06	ENST00000262126:ENST00000400020	c.3408_3411delAGAA:c.3339_3342delAGAA	p.Lys1136fs:p.Lys1113fs
All	ANKRD12	pLOF; AAF < 1%	18:9204497:GT:G		frameshift	1.16432e-06	ENST00000262126	c.258delT	p.Ser86fs
All	ANKRD12	pLOF; AAF < 1%	18:9257837:C:CA		frameshift	2.32861e-06	ENST00000262126:ENST00000400020	c.4577dupA:c.4508dupA	p.Asn1526fs:p.Asn1503fs
All	ANKRD12	pLOF; AAF < 1%	18:9182456:AC:A		frameshift	1.1643e-06	ENST00000262126:ENST00000400020	c.26delC:c.26delC	p.Pro9fs:p.Pro9fs
All	ANKRD12	pLOF; AAF < 1%	18:9258796:GA:G		frameshift	2.32861e-06	ENST00000262126:ENST00000400020	c.5536delA:c.5467delA	p.Ile1846fs:p.Ile1823fs
All	ANKRD12	pLOF; AAF < 1%	18:9258833:GTGAT:G		frameshift	5.58784e-05	ENST00000262126:ENST00000400020	c.5568_5571delGATT:c.5499_5502delGATT	p.Ile1857fs:p.Ile1834fs
All	ANKRD12	pLOF; AAF < 1%	18:9255867:TAAAA:T		frameshift	1.16442e-06	ENST00000262126:ENST00000400020	c.2601_2604delAAAA:c.2532_2535delAAAA	p.Ile867fs:p.Ile844fs
All	ANKRD12	pLOF; AAF < 1%	18:9255867:TAAAAG:T	rs763566865	frameshift	3.73675e-05	ENST00000262126:ENST00000400020	c.2606_2610delAAAAG:c.2537_2541delAAAAG	p.Glu869fs:p.Glu846fs
All	ANKRD12	pLOF; AAF < 1%	18:9255446:G:GA		frameshift	1.1643e-06	ENST00000262126:ENST00000400020	c.2186dupA:c.2117dupA	p.Asn729fs:p.Asn706fs
All	ANKRD12	pLOF; AAF < 1%	18:9257616:GT:G		frameshift	1.1643e-06	ENST00000262126:ENST00000400020	c.4354delT:c.4285delT	p.Cys1452fs:p.Cys1429fs
All	ANKRD12	pLOF; AAF < 1%	18:9256379:CAAAT:C	rs759864143	frameshift	1.73178e-05	ENST00000262126:ENST00000400020	c.3118_3121delAATA:c.3049_3052delAATA	p.Asn1040fs:p.Asn1017fs
All	ANKRD12	pLOF; AAF < 1%	18:9255949:TAAAA:T		frameshift	1.16431e-06	ENST00000262126:ENST00000400020	c.2686_2689delAAAA:c.2617_2620delAAAA	p.Lys896fs:p.Lys873fs
All	ANKRD12	pLOF; AAF < 1%	18:9256063:G:GA		frameshift	2.32863e-06	ENST00000262126:ENST00000400020	c.2804dupA:c.2735dupA	p.Asn935fs:p.Asn912fs
All	ANKRD12	pLOF; AAF < 1%	18:9258697:G:GCA		frameshift	1.1643e-06	ENST00000262126:ENST00000400020	c.5431_5432dupCA:c.5362_5363dupCA	p.Gln1811fs:p.Gln1788fs
All	ANKRD12	pLOF; AAF < 1%	18:9255925:GAA:G		frameshift	2.32861e-06	ENST00000262126:ENST00000400020	c.2659_2660delAA:c.2590_2591delAA	p.Lys887fs:p.Lys864fs
All	ANKRD12	pLOF; AAF < 1%	18:9255792:AAAAAG:A	rs1222097173	frameshift	1.16431e-06	ENST00000262126:ENST00000400020	c.2533_2537delAAGAA:c.2464_2468delAAGAA	p.Lys845fs:p.Lys822fs
All	ANKRD12	pLOF; AAF < 1%	18:9256003:CAAAGA:C		frameshift	1.08552e-05	ENST00000262126:ENST00000400020	c.2741_2745delAAAAG:c.2672_2676delAAAAG	p.Glu914fs:p.Glu891fs
All	ANKRD12	pLOF; AAF < 1%	18:9255949:TA:T		frameshift	1.16431e-06	ENST00000262126:ENST00000400020	c.2689delA:c.2620delA	p.Thr897fs:p.Thr874fs
All	ANKRD12	pLOF; AAF < 1%	18:9256637:G:GA		frameshift	1.16468e-06	ENST00000262126:ENST00000400020	c.3376dupA:c.3307dupA	p.Thr1126fs:p.Thr1103fs
All	ANKRD12	pLOF; AAF < 1%	18:9255955:AACTG:A		frameshift	1.16431e-06	ENST00000262126:ENST00000400020	c.2691_2694delTGAC:c.2622_2625delTGAC	p.Asp898fs:p.Asp875fs
All	ANKRD12	pLOF; AAF < 1%	18:9256744:TGTAA:T		frameshift	2.32871e-06	ENST00000262126:ENST00000400020	c.3482_3485delGTAA:c.3413_3416delGTAA	p.Ser1161fs:p.Ser1138fs
All	ANKRD12	pLOF; AAF < 1%	18:9255523:CAA:C		frameshift	1.16431e-06	ENST00000262126:ENST00000400020	c.2257_2258delAA:c.2188_2189delAA	p.Lys753fs:p.Lys730fs
All	ANKRD12	pLOF; AAF < 1%	18:9255488:GT:G		frameshift	2.3286e-06	ENST00000262126:ENST00000400020	c.2222delT:c.2153delT	p.Val741fs:p.Val718fs
All	ANKRD12	pLOF; AAF < 1%	18:9256971:TAG:T		frameshift	1.16431e-06	ENST00000262126:ENST00000400020	c.3709_3710delAG:c.3640_3641delAG	p.Ser1237fs:p.Ser1214fs
All	ANKRD12	pLOF; AAF < 1%	18:9221866:AC:A		frameshift	1.1643e-06	ENST00000262126:ENST00000400020	c.811delC:c.742delC	p.Leu271fs:p.Leu248fs
All	ANKRD12	pLOF; AAF < 1%	18:9255071:CA:C		frameshift	1.1643e-06	ENST00000262126:ENST00000400020	c.1805delA:c.1736delA	p.His602fs:p.His579fs
All	ANKRD12	pLOF; AAF < 1%	18:9257290:T:TACTA		frameshift	1.1643e-06	ENST00000262126:ENST00000400020	c.4024_4027dupACTA:c.3955_3958dupACTA	p.Ser1343fs:p.Ser1320fs
All	ANKRD12	pLOF; AAF < 1%	18:9255262:TA:T		frameshift	1.16431e-06	ENST00000262126:ENST00000400020	c.2001delA:c.1932delA	p.Glu668fs:p.Glu645fs
All	ANKRD12	pLOF; AAF < 1%	18:9256003:CAAAG:C	rs1379807659	frameshift	1.76173e-06	ENST00000262126:ENST00000400020	c.2740_2743delGAAA:c.2671_2674delGAAA	p.Glu914fs:p.Glu891fs
All	ANKRD12	pLOF; AAF < 1%	18:9255453:AC:A		frameshift	3.61829e-06	ENST00000262126:ENST00000400020	c.2187delC:c.2118delC	p.Asn729fs:p.Asn706fs
All	ANKRD12	pLOF; AAF < 1%	18:9258930:CAGTA:C		frameshift	1.16431e-06	ENST00000262126:ENST00000400020	c.5664_5664+3delAGTA:c.5595_5595+3delAGTA	p.Ile1889fs:p.Ile1866fs
All	ANKRD12	pLOF; AAF < 1%	18:9257457:CTG:C		frameshift	3.61863e-06	ENST00000262126:ENST00000400020	c.4192_4193delGT:c.4123_4124delGT	p.Val1398fs:p.Val1375fs
All	ANKRD12	pLOF; AAF < 1%	18:9195547:ATAGAG:A	rs1379976181	frameshift	8.38227e-06	ENST00000262126:ENST00000400020	c.88-3_89delTAGAG:c.88-3_89delTAGAG	p.Ser30fs:p.Ser30fs
All	ANKRD12	pLOF; AAF < 1%	18:9256620:TTAAAA:T	rs767961431	frameshift	1.21162e-05	ENST00000262126:ENST00000400020	c.3359_3363delTAAAA:c.3290_3294delTAAAA	p.Ile1120fs:p.Ile1097fs
All	ANKRD12	pLOF; AAF < 1%	18:9208667:TC:T		frameshift	1.1643e-06	ENST00000262126:ENST00000400020	c.317delC:c.248delC	p.Pro106fs:p.Pro83fs
All	ANKRD12	pLOF; AAF < 1%	18:9257837:CA:C	rs768306357	frameshift	1.16431e-06	ENST00000262126:ENST00000400020	c.4577delA:c.4508delA	p.Asn1526fs:p.Asn1503fs
All	ANKRD12	pLOF; AAF < 1%	18:9258729:A:AT		frameshift	1.1643e-06	ENST00000262126:ENST00000400020	c.5462_5463insT:c.5393_5394insT	p.Lys1821fs:p.Lys1798fs
All	ANKRD12	pLOF; AAF < 1%	18:9255831:AAG:A		frameshift	1.1643e-06	ENST00000262126:ENST00000400020	c.2566_2567delGA:c.2497_2498delGA	p.Asp856fs:p.Asp833fs
All	ANKRD12	pLOF; AAF < 1%	18:9255238:TAAAG:T		frameshift	1.16433e-06	ENST00000262126:ENST00000400020	c.1973_1976delAAGA:c.1904_1907delAAGA	p.Lys658fs:p.Lys635fs
All	ANKRD12	pLOF; AAF < 1%	18:9255582:AAG:A		frameshift	3.61829e-06	ENST00000262126:ENST00000400020	c.2323_2324delGA:c.2254_2255delGA	p.Glu775fs:p.Glu752fs
All	ANKRD12	pLOF; AAF < 1%	18:9255964:CAGAG:C	rs751870337	frameshift	2.32866e-06	ENST00000262126:ENST00000400020	c.2701_2704delGAGA:c.2632_2635delGAGA	p.Glu901fs:p.Glu878fs
All	ANKRD12	pLOF; AAF < 1%	18:9256165:TAAAG:T	rs757154418	frameshift	2.72554e-05	ENST00000262126:ENST00000400020	c.2903_2906delAAAG:c.2834_2837delAAAG	p.Glu968fs:p.Glu945fs
All	ANKRD12	pLOF; AAF < 1%	18:9256132:CAG:C		frameshift	2.32877e-06	ENST00000262126:ENST00000400020	c.2866_2867delAG:c.2797_2798delAG	p.Arg956fs:p.Arg933fs
All	ANKRD12	pLOF; AAF < 1%	18:9281119:C:CTATA		frameshift	1.1643e-06	ENST00000262126:ENST00000400020	c.6185_6188dupTATA:c.6116_6119dupTATA	p.Ter2063fs:p.Ter2040fs
All	ANKRD12	pLOF; AAF < 1%	18:9279635:CAAATT:C	rs1350597099	frameshift	1.1643e-06	ENST00000262126:ENST00000400020	c.5998_6002delTTAAA:c.5929_5933delTTAAA	p.Leu2000fs:p.Leu1977fs
All	ANKRD12	pLOF; AAF < 1%	18:9256208:G:GA		frameshift	2.32865e-06	ENST00000262126:ENST00000400020	c.2949dupA:c.2880dupA	p.Ser984fs:p.Ser961fs
All	ANKRD12	pLOF; AAF < 1%	18:9254509:AAAAC:A	rs1186211093	frameshift	1.16435e-06	ENST00000262126:ENST00000400020	c.1246_1249delCAAA:c.1177_1180delCAAA	p.Gln416fs:p.Gln393fs
All	ANKRD12	pLOF; AAF < 1%	18:9255867:TA:T		frameshift	1.16442e-06	ENST00000262126:ENST00000400020	c.2604delA:c.2535delA	p.Glu869fs:p.Glu846fs
All	ANKRD12	pLOF; AAF < 1%	18:9258455:CA:C		frameshift	1.1643e-06	ENST00000262126:ENST00000400020	c.5191delA:c.5122delA	p.Ile1731fs:p.Ile1708fs
All	ANKRD12	pLOF; AAF < 1%	18:9204503:A:AT		frameshift	1.16433e-06	ENST00000262126	c.265dupT	p.Trp89fs
All	ANKRD12	pLOF; AAF < 1%	18:9254648:G:GT		frameshift	3.61826e-06	ENST00000262126:ENST00000400020	c.1382dupT:c.1313dupT	p.Val462fs:p.Val439fs
All	ANKRD12	pLOF; AAF < 1%	18:9258717:TAG:T		frameshift	5.58784e-05	ENST00000262126:ENST00000400020	c.5452_5453delGA:c.5383_5384delGA	p.Asp1818fs:p.Asp1795fs
All	ANKRD12	pLOF; AAF < 1%	18:9254773:C:CT		frameshift	1.1643e-06	ENST00000262126:ENST00000400020	c.1508dupT:c.1439dupT	p.Leu503fs:p.Leu480fs
All	ANKRD12	pLOF; AAF < 1%	18:9182380:A:C		splice_acceptor	3.25667e-05	ENST00000262126:ENST00000400020	c.-51-2A>C:c.-51-2A>C
All	ANKRD12	pLOF; AAF < 1%	18:9279547:A:T		splice_acceptor	1.1643e-06	ENST00000262126:ENST00000400020	c.5908-2A>T:c.5839-2A>T
All	ANKRD12	pLOF; AAF < 1%	18:9221851:G:A		splice_acceptor	1.1643e-06	ENST00000262126:ENST00000400020	c.796-1G>A:c.727-1G>A
All	ANKRD12	pLOF; AAF < 1%	18:9208655:A:G		splice_acceptor	1.1643e-06	ENST00000262126:ENST00000400020	c.305-2A>G:c.236-2A>G
All	ANKRD12	pLOF; AAF < 1%	18:9195549:A:G		splice_acceptor	1.16433e-06	ENST00000262126:ENST00000400020	c.88-2A>G:c.88-2A>G
All	ANKRD12	pLOF; AAF < 1%	18:9182381:G:C	rs1408065850	splice_acceptor	1.16453e-06	ENST00000262126:ENST00000400020	c.-51-1G>C:c.-51-1G>C
All	ANKRD12	pLOF; AAF < 1%	18:9258932:G:C		splice_donor	1.16431e-06	ENST00000262126:ENST00000400020	c.5664+1G>C:c.5595+1G>C
All	ANKRD12	pLOF; AAF < 1%	18:9216901:G:A		splice_donor	1.1643e-06	ENST00000262126:ENST00000400020	c.795+1G>A:c.726+1G>A
All	ANKRD12	pLOF; AAF < 1%	18:9279646:T:A		splice_donor	1.1643e-06	ENST00000262126:ENST00000400020	c.6003+2T>A:c.5934+2T>A
All	ANKRD12	pLOF; AAF < 1%	18:9204545:G:A		splice_donor	3.61826e-06	ENST00000262126	c.304+1G>A
All	ANKRD12	pLOF; AAF < 1%	18:9195700:T:A		splice_donor	1.1643e-06	ENST00000262126:ENST00000400020	c.235+2T>A:c.235+2T>A
All	ANKRD12	pLOF; AAF < 1%	18:9263890:T:A		splice_donor	3.61834e-06	ENST00000262126:ENST00000400020	c.5763+2T>A:c.5694+2T>A
All	ANKRD12	pLOF; AAF < 1%	18:9257415:C:G		stop_gained	1.1643e-06	ENST00000262126:ENST00000400020	c.4148C>G:c.4079C>G	p.Ser1383*:p.Ser1360*
All	ANKRD12	pLOF; AAF < 1%	18:9256667:A:T		stop_gained	1.7316e-05	ENST00000262126:ENST00000400020	c.3400A>T:c.3331A>T	p.Lys1134*:p.Lys1111*
All	ANKRD12	pLOF; AAF < 1%	18:9255995:A:T		stop_gained	5.58784e-05	ENST00000262126:ENST00000400020	c.2728A>T:c.2659A>T	p.Lys910*:p.Lys887*
All	ANKRD12	pLOF; AAF < 1%	18:9254616:C:A		stop_gained	1.1643e-06	ENST00000262126:ENST00000400020	c.1349C>A:c.1280C>A	p.Ser450*:p.Ser427*
All	ANKRD12	pLOF; AAF < 1%	18:9275560:C:T		stop_gained	1.76171e-06	ENST00000262126:ENST00000400020	c.5800C>T:c.5731C>T	p.Arg1934*:p.Arg1911*
All	ANKRD12	pLOF; AAF < 1%	18:9254225:C:T		stop_gained	2.3286e-06	ENST00000262126:ENST00000400020	c.958C>T:c.889C>T	p.Gln320*:p.Gln297*
All	ANKRD12	pLOF; AAF < 1%	18:9216798:C:G		stop_gained	3.49356e-06	ENST00000262126:ENST00000400020	c.693C>G:c.624C>G	p.Tyr231*:p.Tyr208*
All	ANKRD12	pLOF; AAF < 1%	18:9275638:G:T		stop_gained	1.1643e-06	ENST00000262126:ENST00000400020	c.5878G>T:c.5809G>T	p.Glu1960*:p.Glu1937*
All	ANKRD12	pLOF; AAF < 1%	18:9255950:A:T		stop_gained	1.16431e-06	ENST00000262126:ENST00000400020	c.2683A>T:c.2614A>T	p.Lys895*:p.Lys872*
All	ANKRD12	pLOF; AAF < 1%	18:9204531:C:A		stop_gained	1.16437e-06	ENST00000262126	c.291C>A	p.Tyr97*
All	ANKRD12	pLOF; AAF < 1%	18:9258585:T:G		stop_gained	3.61826e-06	ENST00000262126:ENST00000400020	c.5318T>G:c.5249T>G	p.Leu1773*:p.Leu1750*
All	ANKRD12	pLOF; AAF < 1%	18:9254984:G:T		stop_gained	1.1643e-06	ENST00000262126:ENST00000400020	c.1717G>T:c.1648G>T	p.Glu573*:p.Glu550*
All	ANKRD12	pLOF; AAF < 1%	18:9255740:C:T		stop_gained	1.1643e-06	ENST00000262126:ENST00000400020	c.2473C>T:c.2404C>T	p.Arg825*:p.Arg802*
All	ANKRD12	pLOF; AAF < 1%	18:9257766:C:G		stop_gained	1.1643e-06	ENST00000262126:ENST00000400020	c.4499C>G:c.4430C>G	p.Ser1500*:p.Ser1477*
All	ANKRD12	pLOF; AAF < 1%	18:9256218:C:G		stop_gained	1.16547e-06	ENST00000262126:ENST00000400020	c.2951C>G:c.2882C>G	p.Ser984*:p.Ser961*
All	ANKRD12	pLOF; AAF < 1%	18:9216844:C:T		stop_gained	1.1643e-06	ENST00000262126:ENST00000400020	c.739C>T:c.670C>T	p.Gln247*:p.Gln224*
All	ANKRD12	pLOF; AAF < 1%	18:9255426:T:G		stop_gained	1.16432e-06	ENST00000262126:ENST00000400020	c.2159T>G:c.2090T>G	p.Leu720*:p.Leu697*
All	ANKRD12	pLOF; AAF < 1%	18:9256160:A:T		stop_gained	1.1644e-06	ENST00000262126:ENST00000400020	c.2893A>T:c.2824A>T	p.Arg965*:p.Arg942*
All	ANKRD12	pLOF; AAF < 1%	18:9255295:C:A		stop_gained	1.1643e-06	ENST00000262126:ENST00000400020	c.2028C>A:c.1959C>A	p.Tyr676*:p.Tyr653*
All	ANKRD12	pLOF; AAF < 1%	18:9281070:G:T		stop_gained	1.1643e-06	ENST00000262126:ENST00000400020	c.6133G>T:c.6064G>T	p.Glu2045*:p.Glu2022*
All	ANKRD12	pLOF; AAF < 1%	18:9256348:C:G		stop_gained	1.7334e-05	ENST00000262126:ENST00000400020	c.3081C>G:c.3012C>G	p.Tyr1027*:p.Tyr1004*
All	ANKRD12	pLOF; AAF < 1%	18:9254252:G:T		stop_gained	3.61826e-06	ENST00000262126:ENST00000400020	c.985G>T:c.916G>T	p.Glu329*:p.Glu306*
All	ANKRD12	pLOF; AAF < 1%	18:9255295:C:G		stop_gained	4.94315e-05	ENST00000262126:ENST00000400020	c.2028C>G:c.1959C>G	p.Tyr676*:p.Tyr653*
All	ANKRD12	pLOF; AAF < 1%	18:9195683:C:T	rs1365330076	stop_gained	3.41253e-06	ENST00000262126:ENST00000400020	c.220C>T:c.220C>T	p.Arg74*:p.Arg74*
All	ANKRD12	pLOF; AAF < 1%	18:9221995:C:A		stop_gained	2.3286e-06	ENST00000262126:ENST00000400020	c.939C>A:c.870C>A	p.Tyr313*:p.Tyr290*
All	ANKRD12	pLOF; AAF < 1%	18:9195574:C:A		stop_gained	1.1643e-06	ENST00000262126:ENST00000400020	c.111C>A:c.111C>A	p.Tyr37*:p.Tyr37*
All	ANKRD12	pLOF; AAF < 1%	18:9280992:C:T		stop_gained	1.1643e-06	ENST00000262126:ENST00000400020	c.6055C>T:c.5986C>T	p.Gln2019*:p.Gln1996*
All	ANKRD12	pLOF; AAF < 1%	18:9255016:T:G		stop_gained	2.64257e-06	ENST00000262126:ENST00000400020	c.1749T>G:c.1680T>G	p.Tyr583*:p.Tyr560*
All	ANKRD12	pLOF; AAF < 1%	18:9204507:G:A	rs778977438	stop_gained	5.8219e-06	ENST00000262126	c.267G>A	p.Trp89*
All	ANKRD12	pLOF; AAF < 1%	18:9211715:C:T		stop_gained	1.1643e-06	ENST00000262126:ENST00000400020	c.583C>T:c.514C>T	p.Arg195*:p.Arg172*
All	ANKRD12	pLOF; AAF < 1%	18:9258377:C:T		stop_gained	1.16431e-06	ENST00000262126:ENST00000400020	c.5110C>T:c.5041C>T	p.Gln1704*:p.Gln1681*
All	ANKRD12	pLOF; AAF < 1%	18:9257130:C:G		stop_gained	1.1643e-06	ENST00000262126:ENST00000400020	c.3863C>G:c.3794C>G	p.Ser1288*:p.Ser1265*
All	ANKRD12	pLOF; AAF < 1%	18:9256604:C:T		stop_gained	3.61826e-06	ENST00000262126:ENST00000400020	c.3337C>T:c.3268C>T	p.Arg1113*:p.Arg1090*
All	ANKRD12	pLOF; AAF < 1%	18:9257346:C:G		stop_gained	1.1643e-06	ENST00000262126:ENST00000400020	c.4079C>G:c.4010C>G	p.Ser1360*:p.Ser1337*
All	ANKRD12	pLOF; AAF < 1%	18:9256348:C:A		stop_gained	1.1644e-06	ENST00000262126:ENST00000400020	c.3081C>A:c.3012C>A	p.Tyr1027*:p.Tyr1004*
All	ANKRD12	pLOF; AAF < 1%	18:9255371:A:T		stop_gained	1.1643e-06	ENST00000262126:ENST00000400020	c.2104A>T:c.2035A>T	p.Lys702*:p.Lys679*
All	ANKRD12	pLOF; AAF < 1%	18:9258146:C:T		stop_gained	1.1643e-06	ENST00000262126:ENST00000400020	c.4879C>T:c.4810C>T	p.Gln1627*:p.Gln1604*
All	ANKRD12	pLOF; AAF < 1%	18:9257189:C:T	rs766734820	stop_gained	2.32871e-06	ENST00000262126:ENST00000400020	c.3922C>T:c.3853C>T	p.Arg1308*:p.Arg1285*
All	ANKRD12	pLOF; AAF < 1%	18:9281124:T:A		stop_lost	1.7316e-05	ENST00000262126:ENST00000400020	c.6187T>A:c.6118T>A	p.Ter2063Lysext*?:p.Ter2040Lysext*?
All	CALCRL	pLOF plus deleterious missense (1/5); AAF < 1%	2:187383188:TG:T		frameshift	4.94315e-05	ENST00000392370:ENST00000410068:ENST00000409998	c.168delC:c.168delC:c.168delC	p.Ile57fs:p.Ile57fs:p.Ile57fs
All	CALCRL	pLOF plus deleterious missense (1/5); AAF < 1%	2:187385584:CT:C		frameshift	2.3291e-06	ENST00000392370:ENST00000410068:ENST00000409998	c.11delA:c.11delA:c.11delA	p.Lys4fs:p.Lys4fs:p.Lys4fs
All	CALCRL	pLOF plus deleterious missense (1/5); AAF < 1%	2:187346236:C:CATGGATG		frameshift	1.1643e-06	ENST00000392370:ENST00000410068:ENST00000409998	c.1333_1334insCATCCAT:c.1333_1334insCATCCAT:c.1333_1334insCATCCAT	p.Ser445fs:p.Ser445fs:p.Ser445fs
All	CALCRL	pLOF plus deleterious missense (1/5); AAF < 1%	2:187385547:T:TA		frameshift	2.17107e-05	ENST00000392370:ENST00000410068:ENST00000409998	c.48dupT:c.48dupT:c.48dupT	p.Met17fs:p.Met17fs:p.Met17fs
All	CALCRL	pLOF plus deleterious missense (1/5); AAF < 1%	2:187346236:C:CT		frameshift	1.1643e-06	ENST00000392370:ENST00000410068:ENST00000409998	c.1333dupA:c.1333dupA:c.1333dupA	p.Ser445fs:p.Ser445fs:p.Ser445fs
All	CALCRL	pLOF plus deleterious missense (1/5); AAF < 1%	2:187379009:AG:A		frameshift	3.61829e-06	ENST00000392370:ENST00000410068:ENST00000409998	c.430delC:c.430delC:c.430delC	p.Leu144fs:p.Leu144fs:p.Leu144fs
All	CALCRL	pLOF plus deleterious missense (1/5); AAF < 1%	2:187380545:GT:G		frameshift	1.1643e-06	ENST00000392370:ENST00000410068:ENST00000409998	c.329delA:c.329delA:c.329delA	p.Asn110fs:p.Asn110fs:p.Asn110fs
All	CALCRL	pLOF plus deleterious missense (1/5); AAF < 1%	2:187360681:TCA:T		frameshift	1.16431e-06	ENST00000392370:ENST00000410068:ENST00000409998	c.696_697delTG:c.696_697delTG:c.696_697delTG	p.Cys232fs:p.Cys232fs:p.Cys232fs
All	CALCRL	pLOF plus deleterious missense (1/5); AAF < 1%	2:187359110:TA:T		frameshift	1.1643e-06	ENST00000392370:ENST00000410068:ENST00000409998	c.861delT:c.861delT:c.861delT	p.Asp287fs:p.Asp287fs:p.Asp287fs
All	CALCRL	pLOF plus deleterious missense (1/5); AAF < 1%	2:187346266:T:TC		frameshift	1.1643e-06	ENST00000392370:ENST00000410068:ENST00000409998	c.1303dupG:c.1303dupG:c.1303dupG	p.Asp435fs:p.Asp435fs:p.Asp435fs
All	CALCRL	pLOF plus deleterious missense (1/5); AAF < 1%	2:187352132:GT:G		frameshift	3.61891e-06	ENST00000392370:ENST00000410068:ENST00000409998	c.1109delA:c.1109delA:c.1109delA	p.His370fs:p.His370fs:p.His370fs
All	CALCRL	pLOF plus deleterious missense (1/5); AAF < 1%	2:187383181:TGTTG:T		frameshift	6.98583e-06	ENST00000392370:ENST00000410068:ENST00000409998	c.172_175delCAAC:c.172_175delCAAC:c.172_175delCAAC	p.Gln58fs:p.Gln58fs:p.Gln58fs
All	CALCRL	pLOF plus deleterious missense (1/5); AAF < 1%	2:187346292:GA:G	rs1288207470	frameshift	8.65801e-05	ENST00000392370:ENST00000410068:ENST00000409998	c.1277delT:c.1277delT:c.1277delT	p.Ile426fs:p.Ile426fs:p.Ile426fs
All	CALCRL	pLOF plus deleterious missense (1/5); AAF < 1%	2:187359235:AGCAAT:A		frameshift	1.16432e-06	ENST00000392370:ENST00000410068:ENST00000409998	c.814_818delATTGC:c.814_818delATTGC:c.814_818delATTGC	p.Ile272fs:p.Ile272fs:p.Ile272fs
All	CALCRL	pLOF plus deleterious missense (1/5); AAF < 1%	2:187346372:TC:T		frameshift	1.7316e-05	ENST00000392370:ENST00000410068:ENST00000409998	c.1197delG:c.1197delG:c.1197delG	p.Trp399fs:p.Trp399fs:p.Trp399fs
All	CALCRL	pLOF plus deleterious missense (1/5); AAF < 1%	2:187385547:TA:T	rs1486659949	frameshift	7.96969e-06	ENST00000392370:ENST00000410068:ENST00000409998	c.48delT:c.48delT:c.48delT	p.Phe16fs:p.Phe16fs:p.Phe16fs
All	CALCRL	pLOF plus deleterious missense (1/5); AAF < 1%	2:187383276:ACT:A		frameshift	1.16431e-06	ENST00000392370:ENST00000410068:ENST00000409998	c.79_80delAG:c.79_80delAG:c.79_80delAG	p.Pro28fs:p.Pro28fs:p.Pro28fs
All	CALCRL	pLOF plus deleterious missense (1/5); AAF < 1%	2:187385583:AC:A		frameshift	2.3291e-06	ENST00000392370:ENST00000410068:ENST00000409998	c.12delG:c.12delG:c.12delG	p.Lys4fs:p.Lys4fs:p.Lys4fs
All	CALCRL	pLOF plus deleterious missense (1/5); AAF < 1%	2:187346252:G:GT	rs780308265	frameshift	6.43659e-05	ENST00000392370:ENST00000410068:ENST00000409998	c.1317dupA:c.1317dupA:c.1317dupA	p.His440fs:p.His440fs:p.His440fs
All	CALCRL	pLOF plus deleterious missense (1/5); AAF < 1%	2:187360749:A:AAG		frameshift	3.61826e-06	ENST00000392370:ENST00000410068:ENST00000409998	c.629_630insCT:c.629_630insCT:c.629_630insCT	p.Ser211fs:p.Ser211fs:p.Ser211fs
All	CALCRL	pLOF plus deleterious missense (1/5); AAF < 1%	2:187378986:A:ACAAT		frameshift	1.16431e-06	ENST00000392370:ENST00000410068:ENST00000409998	c.450_453dupATTG:c.450_453dupATTG:c.450_453dupATTG	p.Ser152fs:p.Ser152fs:p.Ser152fs
All	CALCRL	pLOF plus deleterious missense (1/5); AAF < 1%	2:187380555:TG:T		frameshift	4.94315e-05	ENST00000392370:ENST00000410068:ENST00000409998	c.319delC:c.319delC:c.319delC	p.Gln107fs:p.Gln107fs:p.Gln107fs
All	CALCRL	pLOF plus deleterious missense (1/5); AAF < 1%	2:187380551:AT:A		frameshift	1.1643e-06	ENST00000392370:ENST00000410068:ENST00000409998	c.323delA:c.323delA:c.323delA	p.Asp108fs:p.Asp108fs:p.Asp108fs
All	CALCRL	pLOF plus deleterious missense (1/5); AAF < 1%	2:187346303:CTG:C		frameshift	1.4473e-05	ENST00000392370:ENST00000410068:ENST00000409998	c.1265_1266delCA:c.1265_1266delCA:c.1265_1266delCA	p.Thr422fs:p.Thr422fs:p.Thr422fs
All	CALCRL	pLOF plus deleterious missense (1/5); AAF < 1%	2:187383247:G:GTAAC		frameshift	2.3286e-06	ENST00000392370:ENST00000410068:ENST00000409998	c.106_109dupGTTA:c.106_109dupGTTA:c.106_109dupGTTA	p.Thr37fs:p.Thr37fs:p.Thr37fs
All	CALCRL	pLOF plus deleterious missense (1/5); AAF < 1%	2:187359095:TG:T		frameshift	1.16431e-06	ENST00000392370:ENST00000410068:ENST00000409998	c.876delC:c.876delC:c.876delC	p.Tyr292fs:p.Tyr292fs:p.Tyr292fs
All	CALCRL	pLOF plus deleterious missense (1/5); AAF < 1%	2:187363403:G:GT		frameshift	2.32862e-06	ENST00000392370:ENST00000410068:ENST00000409998	c.599dupA:c.599dupA:c.599dupA	p.Asn200fs:p.Asn200fs:p.Asn200fs
All	CALCRL	pLOF plus deleterious missense (1/5); AAF < 1%	2:187380712:A:G	rs61739909	missense (1/5)	0.00245789	ENST00000392370:ENST00000410068:ENST00000409998	c.260T>C:c.260T>C:c.260T>C	p.Leu87Pro:p.Leu87Pro:p.Leu87Pro
All	CALCRL	pLOF plus deleterious missense (1/5); AAF < 1%	2:187360658:T:C		missense (1/5)	2.3286e-06	ENST00000392370:ENST00000410068:ENST00000409998	c.721A>G:c.721A>G:c.721A>G	p.Ile241Val:p.Ile241Val:p.Ile241Val
All	CALCRL	pLOF plus deleterious missense (1/5); AAF < 1%	2:187352163:A:G		missense (1/5)	8.10852e-06	ENST00000392370:ENST00000410068:ENST00000409998	c.1079T>C:c.1079T>C:c.1079T>C	p.Ile360Thr:p.Ile360Thr:p.Ile360Thr
All	CALCRL	pLOF plus deleterious missense (1/5); AAF < 1%	2:187380479:G:T	rs201019302	missense (1/5)	1.16433e-06	ENST00000392370:ENST00000410068:ENST00000409998	c.396C>A:c.396C>A:c.396C>A	p.His132Gln:p.His132Gln:p.His132Gln
All	CALCRL	pLOF plus deleterious missense (1/5); AAF < 1%	2:187352140:T:A		missense (1/5)	4.65723e-06	ENST00000392370:ENST00000410068:ENST00000409998	c.1102A>T:c.1102A>T:c.1102A>T	p.Ile368Phe:p.Ile368Phe:p.Ile368Phe
All	CALCRL	pLOF plus deleterious missense (1/5); AAF < 1%	2:187383193:T:C		missense (1/5)	3.61826e-06	ENST00000392370:ENST00000410068:ENST00000409998	c.164A>G:c.164A>G:c.164A>G	p.Asp55Gly:p.Asp55Gly:p.Asp55Gly
All	CALCRL	pLOF plus deleterious missense (1/5); AAF < 1%	2:187383192:G:T		missense (1/5)	1.16431e-06	ENST00000392370:ENST00000410068:ENST00000409998	c.165C>A:c.165C>A:c.165C>A	p.Asp55Glu:p.Asp55Glu:p.Asp55Glu
All	CALCRL	pLOF plus deleterious missense (1/5); AAF < 1%	2:187352151:A:G		missense (1/5)	1.39716e-05	ENST00000392370:ENST00000410068:ENST00000409998	c.1091T>C:c.1091T>C:c.1091T>C	p.Val364Ala:p.Val364Ala:p.Val364Ala
All	CALCRL	pLOF plus deleterious missense (1/5); AAF < 1%	2:187383198:C:T	rs762707664	missense (1/5)	1.7316e-05	ENST00000392370:ENST00000410068:ENST00000409998	c.159G>A:c.159G>A:c.159G>A	p.Met53Ile:p.Met53Ile:p.Met53Ile
All	CALCRL	pLOF plus deleterious missense (1/5); AAF < 1%	2:187346278:C:G		missense (1/5)	4.94413e-05	ENST00000392370:ENST00000410068:ENST00000409998	c.1292G>C:c.1292G>C:c.1292G>C	p.Gly431Ala:p.Gly431Ala:p.Gly431Ala
All	CALCRL	pLOF plus deleterious missense (1/5); AAF < 1%	2:187385547:T:A		missense (1/5)	2.53289e-05	ENST00000392370:ENST00000410068:ENST00000409998	c.49A>T:c.49A>T:c.49A>T	p.Met17Leu:p.Met17Leu:p.Met17Leu
All	CALCRL	pLOF plus deleterious missense (1/5); AAF < 1%	2:187346269:T:G		missense (1/5)	1.1643e-06	ENST00000392370:ENST00000410068:ENST00000409998	c.1301A>C:c.1301A>C:c.1301A>C	p.His434Pro:p.His434Pro:p.His434Pro
All	CALCRL	pLOF plus deleterious missense (1/5); AAF < 1%	2:187380481:G:A		missense (1/5)	3.61826e-06	ENST00000392370:ENST00000410068:ENST00000409998	c.394C>T:c.394C>T:c.394C>T	p.His132Tyr:p.His132Tyr:p.His132Tyr
All	CALCRL	pLOF plus deleterious missense (1/5); AAF < 1%	2:187385591:T:A		missense (1/5)	1.16454e-06	ENST00000392370:ENST00000410068:ENST00000409998	c.5A>T:c.5A>T:c.5A>T	p.Glu2Val:p.Glu2Val:p.Glu2Val
All	CALCRL	pLOF plus deleterious missense (1/5); AAF < 1%	2:187380467:C:A		missense (1/5)	1.16431e-06	ENST00000392370:ENST00000410068:ENST00000409998	c.408G>T:c.408G>T:c.408G>T	p.Lys136Asn:p.Lys136Asn:p.Lys136Asn
All	CALCRL	pLOF plus deleterious missense (1/5); AAF < 1%	2:187360620:C:A	rs749350339	missense (1/5)	3.26004e-05	ENST00000392370:ENST00000410068:ENST00000409998	c.759G>T:c.759G>T:c.759G>T	p.Met253Ile:p.Met253Ile:p.Met253Ile
All	CALCRL	pLOF plus deleterious missense (1/5); AAF < 1%	2:187385558:A:G		missense (1/5)	1.7322e-05	ENST00000392370:ENST00000410068:ENST00000409998	c.38T>C:c.38T>C:c.38T>C	p.Leu13Ser:p.Leu13Ser:p.Leu13Ser
All	CALCRL	pLOF plus deleterious missense (1/5); AAF < 1%	2:187352265:G:A	rs1361231858	missense (1/5)	1.1643e-05	ENST00000392370:ENST00000410068:ENST00000409998	c.977C>T:c.977C>T:c.977C>T	p.Ala326Val:p.Ala326Val:p.Ala326Val
All	CALCRL	pLOF plus deleterious missense (1/5); AAF < 1%	2:187359249:T:C	rs769875438	missense (1/5)	0.000681199	ENST00000392370:ENST00000410068:ENST00000409998	c.805A>G:c.805A>G:c.805A>G	p.Ile269Val:p.Ile269Val:p.Ile269Val
All	CALCRL	pLOF plus deleterious missense (1/5); AAF < 1%	2:187359111:A:T	rs142530735	missense (1/5)	7.80468e-06	ENST00000392370:ENST00000410068:ENST00000409998	c.861T>A:c.861T>A:c.861T>A	p.Asp287Glu:p.Asp287Glu:p.Asp287Glu
All	CALCRL	pLOF plus deleterious missense (1/5); AAF < 1%	2:187385568:G:C		missense (1/5)	2.32916e-06	ENST00000392370:ENST00000410068:ENST00000409998	c.28C>G:c.28C>G:c.28C>G	p.Leu10Val:p.Leu10Val:p.Leu10Val
All	CALCRL	pLOF plus deleterious missense (1/5); AAF < 1%	2:187346257:C:T		missense (1/5)	1.1643e-06	ENST00000392370:ENST00000410068:ENST00000409998	c.1313G>A:c.1313G>A:c.1313G>A	p.Ser438Asn:p.Ser438Asn:p.Ser438Asn
All	CALCRL	pLOF plus deleterious missense (1/5); AAF < 1%	2:187385589:T:C		missense (1/5)	6.16693e-06	ENST00000392370:ENST00000410068:ENST00000409998	c.7A>G:c.7A>G:c.7A>G	p.Lys3Glu:p.Lys3Glu:p.Lys3Glu
All	CALCRL	pLOF plus deleterious missense (1/5); AAF < 1%	2:187346237:T:C		missense (1/5)	4.56215e-06	ENST00000392370:ENST00000410068:ENST00000409998	c.1333A>G:c.1333A>G:c.1333A>G	p.Ser445Gly:p.Ser445Gly:p.Ser445Gly
All	CALCRL	pLOF plus deleterious missense (1/5); AAF < 1%	2:187352135:C:T		missense (1/5)	4.94315e-05	ENST00000392370:ENST00000410068:ENST00000409998	c.1107G>A:c.1107G>A:c.1107G>A	p.Met369Ile:p.Met369Ile:p.Met369Ile
All	CALCRL	pLOF plus deleterious missense (1/5); AAF < 1%	2:187380478:C:T	rs369171869	missense (1/5)	9.66219e-05	ENST00000392370:ENST00000410068:ENST00000409998	c.397G>A:c.397G>A:c.397G>A	p.Glu133Lys:p.Glu133Lys:p.Glu133Lys
All	CALCRL	pLOF plus deleterious missense (1/5); AAF < 1%	2:187378971:G:T		missense (1/5)	1.1643e-06	ENST00000392370:ENST00000410068:ENST00000409998	c.469C>A:c.469C>A:c.469C>A	p.Leu157Ile:p.Leu157Ile:p.Leu157Ile
All	CALCRL	pLOF plus deleterious missense (1/5); AAF < 1%	2:187346258:T:C	rs780062941	missense (1/5)	2.53278e-05	ENST00000392370:ENST00000410068:ENST00000409998	c.1312A>G:c.1312A>G:c.1312A>G	p.Ser438Gly:p.Ser438Gly:p.Ser438Gly
All	CALCRL	pLOF plus deleterious missense (1/5); AAF < 1%	2:187380481:G:T		missense (1/5)	1.1643e-06	ENST00000392370:ENST00000410068:ENST00000409998	c.394C>A:c.394C>A:c.394C>A	p.His132Asn:p.His132Asn:p.His132Asn
All	CALCRL	pLOF plus deleterious missense (1/5); AAF < 1%	2:187380467:C:G		missense (1/5)	3.61826e-06	ENST00000392370:ENST00000410068:ENST00000409998	c.408G>C:c.408G>C:c.408G>C	p.Lys136Asn:p.Lys136Asn:p.Lys136Asn
All	CALCRL	pLOF plus deleterious missense (1/5); AAF < 1%	2:187346187:A:C		missense (1/5)	8.15055e-06	ENST00000392370:ENST00000410068:ENST00000409998	c.1383T>G:c.1383T>G:c.1383T>G	p.Asn461Lys:p.Asn461Lys:p.Asn461Lys
All	CALCRL	pLOF plus deleterious missense (1/5); AAF < 1%	2:187363434:A:G		missense (1/5)	1.1643e-06	ENST00000392370:ENST00000410068:ENST00000409998	c.569T>C:c.569T>C:c.569T>C	p.Val190Ala:p.Val190Ala:p.Val190Ala
All	CALCRL	pLOF plus deleterious missense (1/5); AAF < 1%	2:187352131:T:C	rs888771908	missense (2/5)	9.31441e-06	ENST00000392370:ENST00000410068:ENST00000409998	c.1111A>G:c.1111A>G:c.1111A>G	p.Ile371Val:p.Ile371Val:p.Ile371Val
All	CALCRL	pLOF plus deleterious missense (1/5); AAF < 1%	2:187359251:C:G		missense (2/5)	1.16432e-06	ENST00000392370:ENST00000410068:ENST00000409998	c.803G>C:c.803G>C:c.803G>C	p.Cys268Ser:p.Cys268Ser:p.Cys268Ser
All	CALCRL	pLOF plus deleterious missense (1/5); AAF < 1%	2:187379031:T:C	rs149111280	missense (2/5)	0.000111757	ENST00000392370:ENST00000410068:ENST00000409998	c.409A>G:c.409A>G:c.409A>G	p.Thr137Ala:p.Thr137Ala:p.Thr137Ala
All	CALCRL	pLOF plus deleterious missense (1/5); AAF < 1%	2:187380573:A:G		missense (2/5)	1.1643e-06	ENST00000392370:ENST00000410068:ENST00000409998	c.302T>C:c.302T>C:c.302T>C	p.Val101Ala:p.Val101Ala:p.Val101Ala
All	CALCRL	pLOF plus deleterious missense (1/5); AAF < 1%	2:187351945:G:A		missense (2/5)	1.1643e-06	ENST00000392370:ENST00000410068:ENST00000409998	c.1145C>T:c.1145C>T:c.1145C>T	p.Thr382Ile:p.Thr382Ile:p.Thr382Ile
All	CALCRL	pLOF plus deleterious missense (1/5); AAF < 1%	2:187352255:A:T		missense (2/5)	1.16431e-06	ENST00000392370:ENST00000410068:ENST00000409998	c.987T>A:c.987T>A:c.987T>A	p.Asn329Lys:p.Asn329Lys:p.Asn329Lys
All	CALCRL	pLOF plus deleterious missense (1/5); AAF < 1%	2:187360621:A:G	rs770945278	missense (2/5)	1.1643e-06	ENST00000392370:ENST00000410068:ENST00000409998	c.758T>C:c.758T>C:c.758T>C	p.Met253Thr:p.Met253Thr:p.Met253Thr
All	CALCRL	pLOF plus deleterious missense (1/5); AAF < 1%	2:187363414:C:T	rs758306517	missense (2/5)	3.29878e-05	ENST00000392370:ENST00000410068:ENST00000409998	c.589G>A:c.589G>A:c.589G>A	p.Ala197Thr:p.Ala197Thr:p.Ala197Thr
All	CALCRL	pLOF plus deleterious missense (1/5); AAF < 1%	2:187346353:A:G		missense (2/5)	2.3286e-06	ENST00000392370:ENST00000410068:ENST00000409998	c.1217T>C:c.1217T>C:c.1217T>C	p.Phe406Ser:p.Phe406Ser:p.Phe406Ser
All	CALCRL	pLOF plus deleterious missense (1/5); AAF < 1%	2:187380471:A:T		missense (2/5)	1.7316e-05	ENST00000392370:ENST00000410068:ENST00000409998	c.404T>A:c.404T>A:c.404T>A	p.Val135Glu:p.Val135Glu:p.Val135Glu
All	CALCRL	pLOF plus deleterious missense (1/5); AAF < 1%	2:187383176:C:G	rs1254290668	missense (2/5)	5.58784e-05	ENST00000392370:ENST00000410068:ENST00000409998	c.181G>C:c.181G>C:c.181G>C	p.Glu61Gln:p.Glu61Gln:p.Glu61Gln
All	CALCRL	pLOF plus deleterious missense (1/5); AAF < 1%	2:187352257:T:A		missense (2/5)	2.3286e-06	ENST00000392370:ENST00000410068:ENST00000409998	c.985A>T:c.985A>T:c.985A>T	p.Asn329Tyr:p.Asn329Tyr:p.Asn329Tyr
All	CALCRL	pLOF plus deleterious missense (1/5); AAF < 1%	2:187379014:A:C		missense (2/5)	4.65722e-06	ENST00000392370:ENST00000410068:ENST00000409998	c.426T>G:c.426T>G:c.426T>G	p.Phe142Leu:p.Phe142Leu:p.Phe142Leu
All	CALCRL	pLOF plus deleterious missense (1/5); AAF < 1%	2:187352136:A:G		missense (2/5)	1.1643e-06	ENST00000392370:ENST00000410068:ENST00000409998	c.1106T>C:c.1106T>C:c.1106T>C	p.Met369Thr:p.Met369Thr:p.Met369Thr
All	CALCRL	pLOF plus deleterious missense (1/5); AAF < 1%	2:187379000:A:G		missense (2/5)	6.98581e-06	ENST00000392370:ENST00000410068:ENST00000409998	c.440T>C:c.440T>C:c.440T>C	p.Ile147Thr:p.Ile147Thr:p.Ile147Thr
All	CALCRL	pLOF plus deleterious missense (1/5); AAF < 1%	2:187378940:T:C		missense (2/5)	3.61826e-06	ENST00000392370:ENST00000410068:ENST00000409998	c.500A>G:c.500A>G:c.500A>G	p.Lys167Arg:p.Lys167Arg:p.Lys167Arg
All	CALCRL	pLOF plus deleterious missense (1/5); AAF < 1%	2:187380477:T:A		missense (2/5)	1.1643e-06	ENST00000392370:ENST00000410068:ENST00000409998	c.398A>T:c.398A>T:c.398A>T	p.Glu133Val:p.Glu133Val:p.Glu133Val
All	CALCRL	pLOF plus deleterious missense (1/5); AAF < 1%	2:187346314:G:A	rs761424831	missense (2/5)	0.000134115	ENST00000392370:ENST00000410068:ENST00000409998	c.1256C>T:c.1256C>T:c.1256C>T	p.Ala419Val:p.Ala419Val:p.Ala419Val
All	CALCRL	pLOF plus deleterious missense (1/5); AAF < 1%	2:187346278:C:A	rs148965095	missense (2/5)	0.0149327	ENST00000392370:ENST00000410068:ENST00000409998	c.1292G>T:c.1292G>T:c.1292G>T	p.Gly431Val:p.Gly431Val:p.Gly431Val
All	CALCRL	pLOF plus deleterious missense (1/5); AAF < 1%	2:187352293:T:G	rs1002605472	missense (2/5)	2.53278e-05	ENST00000392370:ENST00000410068:ENST00000409998	c.949A>C:c.949A>C:c.949A>C	p.Ile317Leu:p.Ile317Leu:p.Ile317Leu
All	CALCRL	pLOF plus deleterious missense (1/5); AAF < 1%	2:187346228:C:T	rs200051216	missense (2/5)	5.45499e-06	ENST00000392370:ENST00000410068:ENST00000409998	c.1342G>A:c.1342G>A:c.1342G>A	p.Asp448Asn:p.Asp448Asn:p.Asp448Asn
All	CALCRL	pLOF plus deleterious missense (1/5); AAF < 1%	2:187352139:A:G		missense (2/5)	7.23652e-06	ENST00000392370:ENST00000410068:ENST00000409998	c.1103T>C:c.1103T>C:c.1103T>C	p.Ile368Thr:p.Ile368Thr:p.Ile368Thr
All	CALCRL	pLOF plus deleterious missense (1/5); AAF < 1%	2:187351929:A:T		missense (2/5)	1.16431e-06	ENST00000392370:ENST00000410068:ENST00000409998	c.1161T>A:c.1161T>A:c.1161T>A	p.Phe387Leu:p.Phe387Leu:p.Phe387Leu
All	CALCRL	pLOF plus deleterious missense (1/5); AAF < 1%	2:187378991:C:G	rs1201343934	missense (2/5)	5.58784e-05	ENST00000392370:ENST00000410068:ENST00000409998	c.449G>C:c.449G>C:c.449G>C	p.Gly150Ala:p.Gly150Ala:p.Gly150Ala
All	CALCRL	pLOF plus deleterious missense (1/5); AAF < 1%	2:187352161:C:T		missense (2/5)	5.58784e-05	ENST00000392370:ENST00000410068:ENST00000409998	c.1081G>A:c.1081G>A:c.1081G>A	p.Ala361Thr:p.Ala361Thr:p.Ala361Thr
All	CALCRL	pLOF plus deleterious missense (1/5); AAF < 1%	2:187352156:C:A		missense (2/5)	2.89461e-05	ENST00000392370:ENST00000410068:ENST00000409998	c.1086G>T:c.1086G>T:c.1086G>T	p.Glu362Asp:p.Glu362Asp:p.Glu362Asp
All	CALCRL	pLOF plus deleterious missense (1/5); AAF < 1%	2:187380471:A:G		missense (2/5)	5.58784e-05	ENST00000392370:ENST00000410068:ENST00000409998	c.404T>C:c.404T>C:c.404T>C	p.Val135Ala:p.Val135Ala:p.Val135Ala
All	CALCRL	pLOF plus deleterious missense (1/5); AAF < 1%	2:187383290:C:G		missense (2/5)	1.1643e-06	ENST00000392370:ENST00000410068:ENST00000409998	c.67G>C:c.67G>C:c.67G>C	p.Glu23Gln:p.Glu23Gln:p.Glu23Gln
All	CALCRL	pLOF plus deleterious missense (1/5); AAF < 1%	2:187383293:C:T		missense (2/5)	1.7316e-05	ENST00000392370:ENST00000410068:ENST00000409998	c.64G>A:c.64G>A:c.64G>A	p.Ala22Thr:p.Ala22Thr:p.Ala22Thr
All	CALCRL	pLOF plus deleterious missense (1/5); AAF < 1%	2:187363390:C:G	rs767991709	missense (2/5)	9.81853e-06	ENST00000392370:ENST00000410068:ENST00000409998	c.613G>C:c.613G>C:c.613G>C	p.Val205Leu:p.Val205Leu:p.Val205Leu
All	CALCRL	pLOF plus deleterious missense (1/5); AAF < 1%	2:187346339:A:G		missense (2/5)	3.61826e-06	ENST00000392370:ENST00000410068:ENST00000409998	c.1231T>C:c.1231T>C:c.1231T>C	p.Ser411Pro:p.Ser411Pro:p.Ser411Pro
All	CALCRL	pLOF plus deleterious missense (1/5); AAF < 1%	2:187379006:G:A	rs943399846	missense (2/5)	7.20503e-06	ENST00000392370:ENST00000410068:ENST00000409998	c.434C>T:c.434C>T:c.434C>T	p.Thr145Ile:p.Thr145Ile:p.Thr145Ile
All	CALCRL	pLOF plus deleterious missense (1/5); AAF < 1%	2:187363400:G:T	rs757493260	missense (2/5)	0.000101319	ENST00000392370:ENST00000410068:ENST00000409998	c.603C>A:c.603C>A:c.603C>A	p.Asn201Lys:p.Asn201Lys:p.Asn201Lys
All	CALCRL	pLOF plus deleterious missense (1/5); AAF < 1%	2:187380471:A:C	rs1287414264	missense (2/5)	4.65722e-06	ENST00000392370:ENST00000410068:ENST00000409998	c.404T>G:c.404T>G:c.404T>G	p.Val135Gly:p.Val135Gly:p.Val135Gly
All	CALCRL	pLOF plus deleterious missense (1/5); AAF < 1%	2:187363403:G:C		missense (2/5)	3.49293e-06	ENST00000392370:ENST00000410068:ENST00000409998	c.600C>G:c.600C>G:c.600C>G	p.Asn200Lys:p.Asn200Lys:p.Asn200Lys
All	CALCRL	pLOF plus deleterious missense (1/5); AAF < 1%	2:187346257:C:A	rs367741433	missense (2/5)	0.000111757	ENST00000392370:ENST00000410068:ENST00000409998	c.1313G>T:c.1313G>T:c.1313G>T	p.Ser438Ile:p.Ser438Ile:p.Ser438Ile
All	CALCRL	pLOF plus deleterious missense (1/5); AAF < 1%	2:187380680:A:T	rs374525357	missense (2/5)	2.09574e-05	ENST00000392370:ENST00000410068:ENST00000409998	c.292T>A:c.292T>A:c.292T>A	p.Ser98Thr:p.Ser98Thr:p.Ser98Thr
All	CALCRL	pLOF plus deleterious missense (1/5); AAF < 1%	2:187380483:G:A		missense (2/5)	5.58784e-05	ENST00000392370:ENST00000410068:ENST00000409998	c.392C>T:c.392C>T:c.392C>T	p.Thr131Ile:p.Thr131Ile:p.Thr131Ile
All	CALCRL	pLOF plus deleterious missense (1/5); AAF < 1%	2:187346317:C:T	rs748900537	missense (2/5)	5.39436e-05	ENST00000392370:ENST00000410068:ENST00000409998	c.1253G>A:c.1253G>A:c.1253G>A	p.Ser418Asn:p.Ser418Asn:p.Ser418Asn
All	CALCRL	pLOF plus deleterious missense (1/5); AAF < 1%	2:187346318:T:C	rs770616041	missense (2/5)	4.65721e-06	ENST00000392370:ENST00000410068:ENST00000409998	c.1252A>G:c.1252A>G:c.1252A>G	p.Ser418Gly:p.Ser418Gly:p.Ser418Gly
All	CALCRL	pLOF plus deleterious missense (1/5); AAF < 1%	2:187346372:T:A		missense (2/5)	1.1643e-06	ENST00000392370:ENST00000410068:ENST00000409998	c.1198A>T:c.1198A>T:c.1198A>T	p.Asn400Tyr:p.Asn400Tyr:p.Asn400Tyr
All	CALCRL	pLOF plus deleterious missense (1/5); AAF < 1%	2:187359118:C:T		missense (2/5)	3.61826e-06	ENST00000392370:ENST00000410068:ENST00000409998	c.854G>A:c.854G>A:c.854G>A	p.Ser285Asn:p.Ser285Asn:p.Ser285Asn
All	CALCRL	pLOF plus deleterious missense (1/5); AAF < 1%	2:187360721:G:A		missense (2/5)	5.82151e-06	ENST00000392370:ENST00000410068:ENST00000409998	c.658C>T:c.658C>T:c.658C>T	p.Leu220Phe:p.Leu220Phe:p.Leu220Phe
All	CALCRL	pLOF plus deleterious missense (1/5); AAF < 1%	2:187383230:T:C	rs764357347	missense (2/5)	6.82505e-06	ENST00000392370:ENST00000410068:ENST00000409998	c.127A>G:c.127A>G:c.127A>G	p.Thr43Ala:p.Thr43Ala:p.Thr43Ala
All	CALCRL	pLOF plus deleterious missense (1/5); AAF < 1%	2:187363399:G:C		missense (2/5)	2.32861e-06	ENST00000392370:ENST00000410068:ENST00000409998	c.604C>G:c.604C>G:c.604C>G	p.Gln202Glu:p.Gln202Glu:p.Gln202Glu
All	CALCRL	pLOF plus deleterious missense (1/5); AAF < 1%	2:187359254:G:A	rs773211115	missense (2/5)	5.58784e-05	ENST00000392370:ENST00000410068:ENST00000409998	c.800C>T:c.800C>T:c.800C>T	p.Ala267Val:p.Ala267Val:p.Ala267Val
All	CALCRL	pLOF plus deleterious missense (1/5); AAF < 1%	2:187359246:G:A		missense (2/5)	1.16432e-06	ENST00000392370:ENST00000410068:ENST00000409998	c.808C>T:c.808C>T:c.808C>T	p.His270Tyr:p.His270Tyr:p.His270Tyr
All	CALCRL	pLOF plus deleterious missense (1/5); AAF < 1%	2:187363403:G:T	rs778914833	missense (2/5)	1.16432e-06	ENST00000392370:ENST00000410068:ENST00000409998	c.600C>A:c.600C>A:c.600C>A	p.Asn200Lys:p.Asn200Lys:p.Asn200Lys
All	CALCRL	pLOF plus deleterious missense (1/5); AAF < 1%	2:187352144:G:T		missense (2/5)	1.1643e-06	ENST00000392370:ENST00000410068:ENST00000409998	c.1098C>A:c.1098C>A:c.1098C>A	p.Asp366Glu:p.Asp366Glu:p.Asp366Glu
All	CALCRL	pLOF plus deleterious missense (1/5); AAF < 1%	2:187346191:T:C	rs761240404	missense (3/5)	8.1182e-05	ENST00000392370:ENST00000410068:ENST00000409998	c.1379A>G:c.1379A>G:c.1379A>G	p.Tyr460Cys:p.Tyr460Cys:p.Tyr460Cys
All	CALCRL	pLOF plus deleterious missense (1/5); AAF < 1%	2:187360633:T:C		missense (3/5)	1.1643e-06	ENST00000392370:ENST00000410068:ENST00000409998	c.746A>G:c.746A>G:c.746A>G	p.Lys249Arg:p.Lys249Arg:p.Lys249Arg
All	CALCRL	pLOF plus deleterious missense (1/5); AAF < 1%	2:187383199:A:G	rs936879860	missense (3/5)	1.1643e-06	ENST00000392370:ENST00000410068:ENST00000409998	c.158T>C:c.158T>C:c.158T>C	p.Met53Thr:p.Met53Thr:p.Met53Thr
All	CALCRL	pLOF plus deleterious missense (1/5); AAF < 1%	2:187363483:T:C		missense (3/5)	3.61826e-06	ENST00000392370:ENST00000410068:ENST00000409998	c.520A>G:c.520A>G:c.520A>G	p.Ile174Val:p.Ile174Val:p.Ile174Val
All	CALCRL	pLOF plus deleterious missense (1/5); AAF < 1%	2:187359106:T:C		missense (3/5)	1.1643e-06	ENST00000392370:ENST00000410068:ENST00000409998	c.866A>G:c.866A>G:c.866A>G	p.His289Arg:p.His289Arg:p.His289Arg
All	CALCRL	pLOF plus deleterious missense (1/5); AAF < 1%	2:187383200:T:C	rs1199662856	missense (3/5)	1.7316e-05	ENST00000392370:ENST00000410068:ENST00000409998	c.157A>G:c.157A>G:c.157A>G	p.Met53Val:p.Met53Val:p.Met53Val
All	CALCRL	pLOF plus deleterious missense (1/5); AAF < 1%	2:187380743:C:A	rs1273852056	missense (3/5)	1.51359e-05	ENST00000392370:ENST00000410068:ENST00000409998	c.229G>T:c.229G>T:c.229G>T	p.Asp77Tyr:p.Asp77Tyr:p.Asp77Tyr
All	CALCRL	pLOF plus deleterious missense (1/5); AAF < 1%	2:187363389:A:G	rs367701513	missense (3/5)	1.28073e-05	ENST00000392370:ENST00000410068:ENST00000409998	c.614T>C:c.614T>C:c.614T>C	p.Val205Ala:p.Val205Ala:p.Val205Ala
All	CALCRL	pLOF plus deleterious missense (1/5); AAF < 1%	2:187360751:C:A		missense (3/5)	2.3286e-06	ENST00000392370:ENST00000410068:ENST00000409998	c.628G>T:c.628G>T:c.628G>T	p.Val210Phe:p.Val210Phe:p.Val210Phe
All	CALCRL	pLOF plus deleterious missense (1/5); AAF < 1%	2:187346311:G:A		missense (3/5)	1.1643e-06	ENST00000392370:ENST00000410068:ENST00000409998	c.1259C>T:c.1259C>T:c.1259C>T	p.Ser420Phe:p.Ser420Phe:p.Ser420Phe
All	CALCRL	pLOF plus deleterious missense (1/5); AAF < 1%	2:187346192:A:G	rs1004087889	missense (3/5)	1.97935e-05	ENST00000392370:ENST00000410068:ENST00000409998	c.1378T>C:c.1378T>C:c.1378T>C	p.Tyr460His:p.Tyr460His:p.Tyr460His
All	CALCRL	pLOF plus deleterious missense (1/5); AAF < 1%	2:187352178:C:T	rs372206644	missense (3/5)	2.21217e-05	ENST00000392370:ENST00000410068:ENST00000409998	c.1064G>A:c.1064G>A:c.1064G>A	p.Arg355Gln:p.Arg355Gln:p.Arg355Gln
All	CALCRL	pLOF plus deleterious missense (1/5); AAF < 1%	2:187360726:A:G		missense (3/5)	5.58784e-05	ENST00000392370:ENST00000410068:ENST00000409998	c.653T>C:c.653T>C:c.653T>C	p.Ile218Thr:p.Ile218Thr:p.Ile218Thr
All	CALCRL	pLOF plus deleterious missense (1/5); AAF < 1%	2:187379030:G:A		missense (3/5)	2.32861e-06	ENST00000392370:ENST00000410068:ENST00000409998	c.410C>T:c.410C>T:c.410C>T	p.Thr137Ile:p.Thr137Ile:p.Thr137Ile
All	CALCRL	pLOF plus deleterious missense (1/5); AAF < 1%	2:187383221:A:G	rs995545514	missense (3/5)	1.4473e-05	ENST00000392370:ENST00000410068:ENST00000409998	c.136T>C:c.136T>C:c.136T>C	p.Tyr46His:p.Tyr46His:p.Tyr46His
All	CALCRL	pLOF plus deleterious missense (1/5); AAF < 1%	2:187380553:C:G	rs1408139222	missense (3/5)	6.74295e-06	ENST00000392370:ENST00000410068:ENST00000409998	c.322G>C:c.322G>C:c.322G>C	p.Asp108His:p.Asp108His:p.Asp108His
All	CALCRL	pLOF plus deleterious missense (1/5); AAF < 1%	2:187359115:G:T		missense (3/5)	3.61826e-06	ENST00000392370:ENST00000410068:ENST00000409998	c.857C>A:c.857C>A:c.857C>A	p.Ser286Tyr:p.Ser286Tyr:p.Ser286Tyr
All	CALCRL	pLOF plus deleterious missense (1/5); AAF < 1%	2:187346207:T:G		missense (3/5)	1.1643e-06	ENST00000392370:ENST00000410068:ENST00000409998	c.1363A>C:c.1363A>C:c.1363A>C	p.Lys455Gln:p.Lys455Gln:p.Lys455Gln
All	CALCRL	pLOF plus deleterious missense (1/5); AAF < 1%	2:187383250:A:G		missense (3/5)	2.27504e-06	ENST00000392370:ENST00000410068:ENST00000409998	c.107T>C:c.107T>C:c.107T>C	p.Val36Ala:p.Val36Ala:p.Val36Ala
All	CALCRL	pLOF plus deleterious missense (1/5); AAF < 1%	2:187359095:T:C		missense (3/5)	1.16431e-06	ENST00000392370:ENST00000410068:ENST00000409998	c.877A>G:c.877A>G:c.877A>G	p.Ile293Val:p.Ile293Val:p.Ile293Val
All	CALCRL	pLOF plus deleterious missense (1/5); AAF < 1%	2:187360711:A:C		missense (3/5)	1.1643e-06	ENST00000392370:ENST00000410068:ENST00000409998	c.668T>G:c.668T>G:c.668T>G	p.Met223Arg:p.Met223Arg:p.Met223Arg
All	CALCRL	pLOF plus deleterious missense (1/5); AAF < 1%	2:187383203:T:C		missense (3/5)	0.000227066	ENST00000392370:ENST00000410068:ENST00000409998	c.154A>G:c.154A>G:c.154A>G	p.Ile52Val:p.Ile52Val:p.Ile52Val
All	CALCRL	pLOF plus deleterious missense (1/5); AAF < 1%	2:187346246:T:G		missense (3/5)	1.1643e-06	ENST00000392370:ENST00000410068:ENST00000409998	c.1324A>C:c.1324A>C:c.1324A>C	p.Asn442His:p.Asn442His:p.Asn442His
All	CALCRL	pLOF plus deleterious missense (1/5); AAF < 1%	2:187359252:A:C		missense (3/5)	1.16432e-06	ENST00000392370:ENST00000410068:ENST00000409998	c.802T>G:c.802T>G:c.802T>G	p.Cys268Gly:p.Cys268Gly:p.Cys268Gly
All	CALCRL	pLOF plus deleterious missense (1/5); AAF < 1%	2:187346341:A:G	rs1025180256	missense (3/5)	2.67789e-05	ENST00000392370:ENST00000410068:ENST00000409998	c.1229T>C:c.1229T>C:c.1229T>C	p.Phe410Ser:p.Phe410Ser:p.Phe410Ser
All	CALCRL	pLOF plus deleterious missense (1/5); AAF < 1%	2:187346291:T:G		missense (3/5)	1.1643e-06	ENST00000392370:ENST00000410068:ENST00000409998	c.1279A>C:c.1279A>C:c.1279A>C	p.Ser427Arg:p.Ser427Arg:p.Ser427Arg
All	CALCRL	pLOF plus deleterious missense (1/5); AAF < 1%	2:187346368:T:A		missense (4/5)	4.94315e-05	ENST00000392370:ENST00000410068:ENST00000409998	c.1202A>T:c.1202A>T:c.1202A>T	p.Gln401Leu:p.Gln401Leu:p.Gln401Leu
All	CALCRL	pLOF plus deleterious missense (1/5); AAF < 1%	2:187352270:G:T		missense (4/5)	1.16431e-06	ENST00000392370:ENST00000410068:ENST00000409998	c.972C>A:c.972C>A:c.972C>A	p.His324Gln:p.His324Gln:p.His324Gln
All	CALCRL	pLOF plus deleterious missense (1/5); AAF < 1%	2:187346251:T:G		missense (4/5)	1.1643e-06	ENST00000392370:ENST00000410068:ENST00000409998	c.1319A>C:c.1319A>C:c.1319A>C	p.His440Pro:p.His440Pro:p.His440Pro
All	CALCRL	pLOF plus deleterious missense (1/5); AAF < 1%	2:187380535:G:A		missense (4/5)	3.61826e-06	ENST00000392370:ENST00000410068:ENST00000409998	c.340C>T:c.340C>T:c.340C>T	p.His114Tyr:p.His114Tyr:p.His114Tyr
All	CALCRL	pLOF plus deleterious missense (1/5); AAF < 1%	2:187380475:T:G		missense (4/5)	1.1643e-06	ENST00000392370:ENST00000410068:ENST00000409998	c.400A>C:c.400A>C:c.400A>C	p.Lys134Gln:p.Lys134Gln:p.Lys134Gln
All	CALCRL	pLOF plus deleterious missense (1/5); AAF < 1%	2:187378942:G:T		missense (4/5)	1.16431e-06	ENST00000392370:ENST00000410068:ENST00000409998	c.498C>A:c.498C>A:c.498C>A	p.Phe166Leu:p.Phe166Leu:p.Phe166Leu
All	CALCRL	pLOF plus deleterious missense (1/5); AAF < 1%	2:187346362:T:A		missense (4/5)	3.61826e-06	ENST00000392370:ENST00000410068:ENST00000409998	c.1208A>T:c.1208A>T:c.1208A>T	p.Lys403Ile:p.Lys403Ile:p.Lys403Ile
All	CALCRL	pLOF plus deleterious missense (1/5); AAF < 1%	2:187360607:G:T	rs756327396	missense (4/5)	2.3286e-06	ENST00000392370:ENST00000410068:ENST00000409998	c.772C>A:c.772C>A:c.772C>A	p.Leu258Ile:p.Leu258Ile:p.Leu258Ile
All	CALCRL	pLOF plus deleterious missense (1/5); AAF < 1%	2:187378953:A:G	rs939270884	missense (4/5)	3.60934e-05	ENST00000392370:ENST00000410068:ENST00000409998	c.487T>C:c.487T>C:c.487T>C	p.Phe163Leu:p.Phe163Leu:p.Phe163Leu
All	CALCRL	pLOF plus deleterious missense (1/5); AAF < 1%	2:187359247:T:C	rs549322846	missense (4/5)	1.36503e-05	ENST00000392370:ENST00000410068:ENST00000409998	c.807A>G:c.807A>G:c.807A>G	p.Ile269Met:p.Ile269Met:p.Ile269Met
All	CALCRL	pLOF plus deleterious missense (1/5); AAF < 1%	2:187352323:A:G		missense (4/5)	3.61826e-06	ENST00000392370:ENST00000410068:ENST00000409998	c.919T>C:c.919T>C:c.919T>C	p.Phe307Leu:p.Phe307Leu:p.Phe307Leu
All	CALCRL	pLOF plus deleterious missense (1/5); AAF < 1%	2:187352270:G:C	rs754541479	missense (4/5)	4.65722e-06	ENST00000392370:ENST00000410068:ENST00000409998	c.972C>G:c.972C>G:c.972C>G	p.His324Gln:p.His324Gln:p.His324Gln
All	CALCRL	pLOF plus deleterious missense (1/5); AAF < 1%	2:187378951:G:T	rs751546798	missense (4/5)	1.16431e-06	ENST00000392370:ENST00000410068:ENST00000409998	c.489C>A:c.489C>A:c.489C>A	p.Phe163Leu:p.Phe163Leu:p.Phe163Leu
All	CALCRL	pLOF plus deleterious missense (1/5); AAF < 1%	2:187378962:G:T		missense (4/5)	1.1643e-06	ENST00000392370:ENST00000410068:ENST00000409998	c.478C>A:c.478C>A:c.478C>A	p.Leu160Ile:p.Leu160Ile:p.Leu160Ile
All	CALCRL	pLOF plus deleterious missense (1/5); AAF < 1%	2:187359272:C:A		missense (4/5)	1.16432e-06	ENST00000392370:ENST00000410068:ENST00000409998	c.782G>T:c.782G>T:c.782G>T	p.Gly261Val:p.Gly261Val:p.Gly261Val
All	CALCRL	pLOF plus deleterious missense (1/5); AAF < 1%	2:187352199:T:C		missense (4/5)	4.65721e-06	ENST00000392370:ENST00000410068:ENST00000409998	c.1043A>G:c.1043A>G:c.1043A>G	p.Glu348Gly:p.Glu348Gly:p.Glu348Gly
All	CALCRL	pLOF plus deleterious missense (1/5); AAF < 1%	2:187352179:G:C	rs774792248	missense (4/5)	1.82002e-05	ENST00000392370:ENST00000410068:ENST00000409998	c.1063C>G:c.1063C>G:c.1063C>G	p.Arg355Gly:p.Arg355Gly:p.Arg355Gly
All	CALCRL	pLOF plus deleterious missense (1/5); AAF < 1%	2:187359118:C:A		missense (4/5)	2.3286e-06	ENST00000392370:ENST00000410068:ENST00000409998	c.854G>T:c.854G>T:c.854G>T	p.Ser285Ile:p.Ser285Ile:p.Ser285Ile
All	CALCRL	pLOF plus deleterious missense (1/5); AAF < 1%	2:187359070:G:A		missense (4/5)	1.1643e-06	ENST00000392370:ENST00000410068:ENST00000409998	c.902C>T:c.902C>T:c.902C>T	p.Ala301Val:p.Ala301Val:p.Ala301Val
All	CALCRL	pLOF plus deleterious missense (1/5); AAF < 1%	2:187383250:A:T		missense (4/5)	4.94364e-05	ENST00000392370:ENST00000410068:ENST00000409998	c.107T>A:c.107T>A:c.107T>A	p.Val36Asp:p.Val36Asp:p.Val36Asp
All	CALCRL	pLOF plus deleterious missense (1/5); AAF < 1%	2:187360617:C:A		missense (4/5)	3.61826e-06	ENST00000392370:ENST00000410068:ENST00000409998	c.762G>T:c.762G>T:c.762G>T	p.Trp254Cys:p.Trp254Cys:p.Trp254Cys
All	CALCRL	pLOF plus deleterious missense (1/5); AAF < 1%	2:187352203:T:C		missense (4/5)	3.61826e-06	ENST00000392370:ENST00000410068:ENST00000409998	c.1039A>G:c.1039A>G:c.1039A>G	p.Ile347Val:p.Ile347Val:p.Ile347Val
All	CALCRL	pLOF plus deleterious missense (1/5); AAF < 1%	2:187380559:C:A		missense (4/5)	1.1643e-06	ENST00000392370:ENST00000410068:ENST00000409998	c.316G>T:c.316G>T:c.316G>T	p.Asp106Tyr:p.Asp106Tyr:p.Asp106Tyr
All	CALCRL	pLOF plus deleterious missense (1/5); AAF < 1%	2:187352154:T:C		missense (4/5)	3.4929e-06	ENST00000392370:ENST00000410068:ENST00000409998	c.1088A>G:c.1088A>G:c.1088A>G	p.Glu363Gly:p.Glu363Gly:p.Glu363Gly
All	CALCRL	pLOF plus deleterious missense (1/5); AAF < 1%	2:187360746:A:C		missense (4/5)	1.1643e-06	ENST00000392370:ENST00000410068:ENST00000409998	c.633T>G:c.633T>G:c.633T>G	p.Ser211Arg:p.Ser211Arg:p.Ser211Arg
All	CALCRL	pLOF plus deleterious missense (1/5); AAF < 1%	2:187352305:C:T		missense (4/5)	2.3286e-06	ENST00000392370:ENST00000410068:ENST00000409998	c.937G>A:c.937G>A:c.937G>A	p.Val313Ile:p.Val313Ile:p.Val313Ile
All	CALCRL	pLOF plus deleterious missense (1/5); AAF < 1%	2:187380690:G:T		missense (4/5)	3.4929e-06	ENST00000392370:ENST00000410068:ENST00000409998	c.282C>A:c.282C>A:c.282C>A	p.Asp94Glu:p.Asp94Glu:p.Asp94Glu
All	CALCRL	pLOF plus deleterious missense (1/5); AAF < 1%	2:187363378:G:A		missense (4/5)	3.61826e-06	ENST00000392370:ENST00000410068:ENST00000409998	c.625C>T:c.625C>T:c.625C>T	p.Pro209Ser:p.Pro209Ser:p.Pro209Ser
All	CALCRL	pLOF plus deleterious missense (1/5); AAF < 1%	2:187363429:T:C	rs1461917935	missense (4/5)	2.1819e-06	ENST00000392370:ENST00000410068:ENST00000409998	c.574A>G:c.574A>G:c.574A>G	p.Ile192Val:p.Ile192Val:p.Ile192Val
All	CALCRL	pLOF plus deleterious missense (1/5); AAF < 1%	2:187363397:C:G	rs1249429807	missense (4/5)	1.7316e-05	ENST00000392370:ENST00000410068:ENST00000409998	c.606G>C:c.606G>C:c.606G>C	p.Gln202His:p.Gln202His:p.Gln202His
All	CALCRL	pLOF plus deleterious missense (1/5); AAF < 1%	2:187359073:G:A		missense (4/5)	1.1643e-06	ENST00000392370:ENST00000410068:ENST00000409998	c.899C>T:c.899C>T:c.899C>T	p.Ala300Val:p.Ala300Val:p.Ala300Val
All	CALCRL	pLOF plus deleterious missense (1/5); AAF < 1%	2:187359095:T:G		missense (4/5)	2.32861e-06	ENST00000392370:ENST00000410068:ENST00000409998	c.877A>C:c.877A>C:c.877A>C	p.Ile293Leu:p.Ile293Leu:p.Ile293Leu
All	CALCRL	pLOF plus deleterious missense (1/5); AAF < 1%	2:187352230:T:C		missense (4/5)	3.61826e-06	ENST00000392370:ENST00000410068:ENST00000409998	c.1012A>G:c.1012A>G:c.1012A>G	p.Thr338Ala:p.Thr338Ala:p.Thr338Ala
All	CALCRL	pLOF plus deleterious missense (1/5); AAF < 1%	2:187380716:G:T		missense (4/5)	3.4929e-06	ENST00000392370:ENST00000410068:ENST00000409998	c.256C>A:c.256C>A:c.256C>A	p.Gln86Lys:p.Gln86Lys:p.Gln86Lys
All	CALCRL	pLOF plus deleterious missense (1/5); AAF < 1%	2:187346309:A:G	rs748059138	missense (4/5)	1.7316e-05	ENST00000392370:ENST00000410068:ENST00000409998	c.1261T>C:c.1261T>C:c.1261T>C	p.Tyr421His:p.Tyr421His:p.Tyr421His
All	CALCRL	pLOF plus deleterious missense (1/5); AAF < 1%	2:187346290:C:T	rs1230427502	missense (4/5)	3.4929e-06	ENST00000392370:ENST00000410068:ENST00000409998	c.1280G>A:c.1280G>A:c.1280G>A	p.Ser427Asn:p.Ser427Asn:p.Ser427Asn
All	CALCRL	pLOF plus deleterious missense (1/5); AAF < 1%	2:187360739:C:T		missense (4/5)	1.21161e-05	ENST00000392370:ENST00000410068:ENST00000409998	c.640G>A:c.640G>A:c.640G>A	p.Val214Met:p.Val214Met:p.Val214Met
All	CALCRL	pLOF plus deleterious missense (1/5); AAF < 1%	2:187380536:T:A		missense (4/5)	4.94315e-05	ENST00000392370:ENST00000410068:ENST00000409998	c.339A>T:c.339A>T:c.339A>T	p.Arg113Ser:p.Arg113Ser:p.Arg113Ser
All	CALCRL	pLOF plus deleterious missense (1/5); AAF < 1%	2:187359243:C:T		missense (4/5)	1.16432e-06	ENST00000392370:ENST00000410068:ENST00000409998	c.811G>A:c.811G>A:c.811G>A	p.Ala271Thr:p.Ala271Thr:p.Ala271Thr
All	CALCRL	pLOF plus deleterious missense (1/5); AAF < 1%	2:187359216:C:T		missense (5/5)	1.08548e-05	ENST00000392370:ENST00000410068:ENST00000409998	c.838G>A:c.838G>A:c.838G>A	p.Asp280Asn:p.Asp280Asn:p.Asp280Asn
All	CALCRL	pLOF plus deleterious missense (1/5); AAF < 1%	2:187363470:T:G		missense (5/5)	7.23652e-06	ENST00000392370:ENST00000410068:ENST00000409998	c.533A>C:c.533A>C:c.533A>C	p.Lys178Thr:p.Lys178Thr:p.Lys178Thr
All	CALCRL	pLOF plus deleterious missense (1/5); AAF < 1%	2:187352202:A:G		missense (5/5)	2.3286e-06	ENST00000392370:ENST00000410068:ENST00000409998	c.1040T>C:c.1040T>C:c.1040T>C	p.Ile347Thr:p.Ile347Thr:p.Ile347Thr
All	CALCRL	pLOF plus deleterious missense (1/5); AAF < 1%	2:187351957:A:G		missense (5/5)	2.32861e-06	ENST00000392370:ENST00000410068:ENST00000409998	c.1133T>C:c.1133T>C:c.1133T>C	p.Leu378Pro:p.Leu378Pro:p.Leu378Pro
All	CALCRL	pLOF plus deleterious missense (1/5); AAF < 1%	2:187352272:G:C		missense (5/5)	2.3286e-06	ENST00000392370:ENST00000410068:ENST00000409998	c.970C>G:c.970C>G:c.970C>G	p.His324Asp:p.His324Asp:p.His324Asp
All	CALCRL	pLOF plus deleterious missense (1/5); AAF < 1%	2:187346357:G:T		missense (5/5)	4.65721e-06	ENST00000392370:ENST00000410068:ENST00000409998	c.1213C>A:c.1213C>A:c.1213C>A	p.Gln405Lys:p.Gln405Lys:p.Gln405Lys
All	CALCRL	pLOF plus deleterious missense (1/5); AAF < 1%	2:187359073:G:T		missense (5/5)	1.1643e-06	ENST00000392370:ENST00000410068:ENST00000409998	c.899C>A:c.899C>A:c.899C>A	p.Ala300Asp:p.Ala300Asp:p.Ala300Asp
All	CALCRL	pLOF plus deleterious missense (1/5); AAF < 1%	2:187380700:T:C		missense (5/5)	1.1643e-06	ENST00000392370:ENST00000410068:ENST00000409998	c.272A>G:c.272A>G:c.272A>G	p.Tyr91Cys:p.Tyr91Cys:p.Tyr91Cys
All	CALCRL	pLOF plus deleterious missense (1/5); AAF < 1%	2:187360684:C:G	rs1178467948	missense (5/5)	1.16431e-06	ENST00000392370:ENST00000410068:ENST00000409998	c.695G>C:c.695G>C:c.695G>C	p.Cys232Ser:p.Cys232Ser:p.Cys232Ser
All	CALCRL	pLOF plus deleterious missense (1/5); AAF < 1%	2:187360657:A:G		missense (5/5)	1.7316e-05	ENST00000392370:ENST00000410068:ENST00000409998	c.722T>C:c.722T>C:c.722T>C	p.Ile241Thr:p.Ile241Thr:p.Ile241Thr
All	CALCRL	pLOF plus deleterious missense (1/5); AAF < 1%	2:187359101:G:T		missense (5/5)	3.61826e-06	ENST00000392370:ENST00000410068:ENST00000409998	c.871C>A:c.871C>A:c.871C>A	p.Leu291Ile:p.Leu291Ile:p.Leu291Ile
All	CALCRL	pLOF plus deleterious missense (1/5); AAF < 1%	2:187378952:A:T		missense (5/5)	1.1643e-06	ENST00000392370:ENST00000410068:ENST00000409998	c.488T>A:c.488T>A:c.488T>A	p.Phe163Tyr:p.Phe163Tyr:p.Phe163Tyr
All	CALCRL	pLOF plus deleterious missense (1/5); AAF < 1%	2:187380774:G:C		missense (5/5)	0.000226963	ENST00000392370:ENST00000410068:ENST00000409998	c.198C>G:c.198C>G:c.198C>G	p.Asn66Lys:p.Asn66Lys:p.Asn66Lys
All	CALCRL	pLOF plus deleterious missense (1/5); AAF < 1%	2:187380531:G:T		missense (5/5)	1.1643e-06	ENST00000392370:ENST00000410068:ENST00000409998	c.344C>A:c.344C>A:c.344C>A	p.Pro115Gln:p.Pro115Gln:p.Pro115Gln
All	CALCRL	pLOF plus deleterious missense (1/5); AAF < 1%	2:187360718:A:G		missense (5/5)	2.3286e-06	ENST00000392370:ENST00000410068:ENST00000409998	c.661T>C:c.661T>C:c.661T>C	p.Tyr221His:p.Tyr221His:p.Tyr221His
All	CALCRL	pLOF plus deleterious missense (1/5); AAF < 1%	2:187346356:T:A		missense (5/5)	1.1643e-06	ENST00000392370:ENST00000410068:ENST00000409998	c.1214A>T:c.1214A>T:c.1214A>T	p.Gln405Leu:p.Gln405Leu:p.Gln405Leu
All	CALCRL	pLOF plus deleterious missense (1/5); AAF < 1%	2:187352259:G:C	rs750202963	missense (5/5)	5.78921e-05	ENST00000392370:ENST00000410068:ENST00000409998	c.983C>G:c.983C>G:c.983C>G	p.Ser328Cys:p.Ser328Cys:p.Ser328Cys
All	CALCRL	pLOF plus deleterious missense (1/5); AAF < 1%	2:187360744:C:T	rs768399121	missense (5/5)	1.1643e-06	ENST00000392370:ENST00000410068:ENST00000409998	c.635G>A:c.635G>A:c.635G>A	p.Cys212Tyr:p.Cys212Tyr:p.Cys212Tyr
All	CALCRL	pLOF plus deleterious missense (1/5); AAF < 1%	2:187352319:A:G		missense (5/5)	6.98581e-06	ENST00000392370:ENST00000410068:ENST00000409998	c.923T>C:c.923T>C:c.923T>C	p.Phe308Ser:p.Phe308Ser:p.Phe308Ser
All	CALCRL	pLOF plus deleterious missense (1/5); AAF < 1%	2:187378986:A:G		missense (5/5)	2.32861e-06	ENST00000392370:ENST00000410068:ENST00000409998	c.454T>C:c.454T>C:c.454T>C	p.Ser152Pro:p.Ser152Pro:p.Ser152Pro
All	CALCRL	pLOF plus deleterious missense (1/5); AAF < 1%	2:187363488:T:G		missense (5/5)	3.61826e-06	ENST00000392370:ENST00000410068:ENST00000409998	c.515A>C:c.515A>C:c.515A>C	p.Gln172Pro:p.Gln172Pro:p.Gln172Pro
All	CALCRL	pLOF plus deleterious missense (1/5); AAF < 1%	2:187383202:A:T		missense (5/5)	3.61826e-06	ENST00000392370:ENST00000410068:ENST00000409998	c.155T>A:c.155T>A:c.155T>A	p.Ile52Asn:p.Ile52Asn:p.Ile52Asn
All	CALCRL	pLOF plus deleterious missense (1/5); AAF < 1%	2:187380514:A:G		missense (5/5)	1.1643e-06	ENST00000392370:ENST00000410068:ENST00000409998	c.361T>C:c.361T>C:c.361T>C	p.Trp121Arg:p.Trp121Arg:p.Trp121Arg
All	CALCRL	pLOF plus deleterious missense (1/5); AAF < 1%	2:187346320:C:T	rs773778926	missense (5/5)	3.52343e-05	ENST00000392370:ENST00000410068:ENST00000409998	c.1250G>A:c.1250G>A:c.1250G>A	p.Arg417His:p.Arg417His:p.Arg417His
All	CALCRL	pLOF plus deleterious missense (1/5); AAF < 1%	2:187363425:A:G	rs746893933	missense (5/5)	1.1643e-06	ENST00000392370:ENST00000410068:ENST00000409998	c.578T>C:c.578T>C:c.578T>C	p.Ile193Thr:p.Ile193Thr:p.Ile193Thr
All	CALCRL	pLOF plus deleterious missense (1/5); AAF < 1%	2:187352317:A:C		missense (5/5)	1.1643e-06	ENST00000392370:ENST00000410068:ENST00000409998	c.925T>G:c.925T>G:c.925T>G	p.Leu309Val:p.Leu309Val:p.Leu309Val
All	CALCRL	pLOF plus deleterious missense (1/5); AAF < 1%	2:187380682:G:T		missense (5/5)	2.27502e-06	ENST00000392370:ENST00000410068:ENST00000409998	c.290C>A:c.290C>A:c.290C>A	p.Pro97Gln:p.Pro97Gln:p.Pro97Gln
All	CALCRL	pLOF plus deleterious missense (1/5); AAF < 1%	2:187346320:C:A		missense (5/5)	2.32872e-06	ENST00000392370:ENST00000410068:ENST00000409998	c.1250G>T:c.1250G>T:c.1250G>T	p.Arg417Leu:p.Arg417Leu:p.Arg417Leu
All	CALCRL	pLOF plus deleterious missense (1/5); AAF < 1%	2:187346321:G:A	rs201789608	missense (5/5)	1.1643e-06	ENST00000392370:ENST00000410068:ENST00000409998	c.1249C>T:c.1249C>T:c.1249C>T	p.Arg417Cys:p.Arg417Cys:p.Arg417Cys
All	CALCRL	pLOF plus deleterious missense (1/5); AAF < 1%	2:187359237:C:G		missense (5/5)	1.16432e-06	ENST00000392370:ENST00000410068:ENST00000409998	c.817G>C:c.817G>C:c.817G>C	p.Ala273Pro:p.Ala273Pro:p.Ala273Pro
All	CALCRL	pLOF plus deleterious missense (1/5); AAF < 1%	2:187380731:C:T		missense (5/5)	1.7316e-05	ENST00000392370:ENST00000410068:ENST00000409998	c.241G>A:c.241G>A:c.241G>A	p.Gly81Arg:p.Gly81Arg:p.Gly81Arg
All	CALCRL	pLOF plus deleterious missense (1/5); AAF < 1%	2:187352326:G:T		missense (5/5)	1.1643e-06	ENST00000392370:ENST00000410068:ENST00000409998	c.916C>A:c.916C>A:c.916C>A	p.Leu306Ile:p.Leu306Ile:p.Leu306Ile
All	CALCRL	pLOF plus deleterious missense (1/5); AAF < 1%	2:187352127:A:G	rs1322163706	missense (5/5)	0.000226963	ENST00000392370:ENST00000410068:ENST00000409998	c.1115T>C:c.1115T>C:c.1115T>C	p.Leu372Pro:p.Leu372Pro:p.Leu372Pro
All	CALCRL	pLOF plus deleterious missense (1/5); AAF < 1%	2:187352302:G:A	rs144814027	missense (5/5)	2.518e-05	ENST00000392370:ENST00000410068:ENST00000409998	c.940C>T:c.940C>T:c.940C>T	p.Arg314Cys:p.Arg314Cys:p.Arg314Cys
All	CALCRL	pLOF plus deleterious missense (1/5); AAF < 1%	2:187380758:A:T		missense (5/5)	2.3286e-06	ENST00000392370:ENST00000410068:ENST00000409998	c.214T>A:c.214T>A:c.214T>A	p.Trp72Arg:p.Trp72Arg:p.Trp72Arg
[truncated: 5,027 more rows]

## Sheet: Supp. Data 5
Supplementary Data 5. Associations with visceral to gluteofemoral fat ratio as measured by magnetic resonance imaging (MRI) for the genes identified in the BMI-adjusted WHR discovery analysis.
[truncated: 20 more rows]

[truncated: 23 more sheets: Supp. Data 6, Supp. Data 7, Supp. Data 8, Supp. Data 9, Supp. Data 10, Supp. Data 11, Supp. Data 12, Supp. Data 13, Supp. Data 14, Supp. Data 15, Supp. Data 16, Supp. Data 17, Supp. Data 18, Supp. Data 19, Supp. Data 20, Supp. Data 21, Supp. Data 22, Supp. Data 23, Supp. Data 24, Supp. Data 25 …]
